# Supplementary material for: Yield of household contact investigation of patients with pulmonary tuberculosis in southern Ethiopia
Source: BMC Public Health. 2020 May 20;20:737. doi: 10.1186/s12889-020-08879-z (PMC7238661; doi:10.1186/s12889-020-08879-z)
Supplement: Supplementary file 1 — Additional file 1. [file 12889_2020_8879_MOESM1_ESM.xlsx]

## Sheet: Sheet1
Contact_ID	Index_Code	Household_level_analysis	Currentfamilysize	Ageoffamilymmbers	ContactDxGC	Date_Index_Diagnosed_with_TB	AgeofIndexTBcase	Maritalstatus	Educationalstatus	Occupation	Religion	Person_Year	Household_Contact_TB_status	Person Year_per_Household	TB_per_Household
1	1	1	6	≥15		2012-04-11	≥15	married	No schooling	Housewife	protestant	2.9295	0	14.6475	0
2	1	0	6	≥15		2012-04-11	≥15	married	No schooling	Housewife	protestant	2.9295	0
3	1	0	6	≥15		2012-04-11	≥15	married	No schooling	Housewife	protestant	2.9295	0
4	1	0	6	<15		2012-04-11	≥15	married	No schooling	Housewife	protestant	2.9295	0
5	1	0	6	<15		2012-04-11	≥15	married	No schooling	Housewife	protestant	2.9295	0
6	2	1	5	≥15		2011-06-13	≥15	married	No schooling	Farmer	catholic	3.75907	0	15.0363	0
7	2	0	5	<15		2011-06-13	≥15	married	No schooling	Farmer	catholic	3.75907	0
8	2	0	5	<15		2011-06-13	≥15	married	No schooling	Farmer	catholic	3.75907	0
9	2	0	5	<15		2011-06-13	≥15	married	No schooling	Farmer	catholic	3.75907	0
10	3	1	5	≥15		2011-03-27	≥15	married	No schooling	Farmer	catholic	3.97262	0	15.8905	0
11	3	0	5	≥15		2011-03-27	≥15	married	No schooling	Farmer	catholic	3.97262	0
12	3	0	5	≥15		2011-03-27	≥15	married	No schooling	Farmer	catholic	3.97262	0
13	3	0	5	<15		2011-03-27	≥15	married	No schooling	Farmer	catholic	3.97262	0
14	4	1	3	≥15		2012-03-23	≥15	married	Elementary	Housewife	catholic	2.98152	0	5.96304	0
15	4	0	3	<15		2012-03-23	≥15	married	Elementary	Housewife	catholic	2.98152	0
16	5	0	3	<15		2011-03-06	≥15	married	Elementary	Farmer	protestant	4.11225	0
17	5	1	3	≥15	2012-01-22	2011-06-06	≥15	married	Elementary	Farmer	protestant	0.629706	1	4.74196	1
18	6	1	3	≥15		2012-06-08	≥15	single	Elementary	Merchant	catholic	2.85284	0	5.70568	0
19	6	0	3	≥15		2012-06-08	≥15	single	Elementary	Merchant	catholic	2.85284	0
20	7	1	4	≥15		2012-06-08	≥15	married	Elementary	Farmer	catholic	2.85284	0	8.55852	0
21	7	0	4	<15		2012-06-08	≥15	married	Elementary	Farmer	catholic	2.85284	0
22	7	0	4	<15		2012-06-08	≥15	married	Elementary	Farmer	catholic	2.85284	0
23	8	1	5	≥15		2011-02-02	≥15	married	Elementary	Farmer	catholic	4.19986	0	16.7995	0
24	8	0	5	<15		2011-02-02	≥15	married	Elementary	Farmer	catholic	4.19986	0
25	8	0	5	<15		2011-02-02	≥15	married	Elementary	Farmer	catholic	4.19986	0
26	8	0	5	<15		2011-02-02	≥15	married	Elementary	Farmer	catholic	4.19986	0
27	10	1	3	≥15		2011-08-05	≥15	married	Elementary	Student	protestant	3.6961	0	7.3922	0
28	10	0	3	≥15		2011-08-05	≥15	married	Elementary	Student	protestant	3.6961	0
29	11	1	5	≥15		2011-04-12	≥15	married	No schooling	Housewife	protestant	4.01095	0	16.0438	0
30	11	0	5	<15		2011-04-12	≥15	married	No schooling	Housewife	protestant	4.01095	0
31	11	0	5	<15		2011-04-12	≥15	married	No schooling	Housewife	protestant	4.01095	0
32	11	0	5	<15		2011-04-12	≥15	married	No schooling	Housewife	protestant	4.01095	0
33	12	0	5	≥15		2012-05-31	≥15	married	No schooling	Farmer	protestant	2.87748	0
34	12	0	5	≥15		2012-05-31	≥15	married	No schooling	Farmer	protestant	2.87748	0
35	12	0	5	<15		2012-05-31	≥15	married	No schooling	Farmer	protestant	2.87748	0
36	12	1	5	≥15	2013-03-28	2012-05-31	≥15	married	No schooling	Farmer	protestant	0.824093	1	9.45654	1
37	13	0	5	<15		2011-05-25	≥15	married	No schooling	Farmer	protestant	3.89596	0
38	13	1	6	≥15		2012-02-10	≥15	married	No schooling	Farmer	protestant	3.18138	0	13.1581	1
39	13	0	6	≥15		2012-02-10	≥15	married	No schooling	Farmer	protestant	3.18138	0
40	13	0	6	≥15	2015-01-04	2012-02-10	≥15	married	No schooling	Farmer	protestant	2.89938	1
41	14	1	6	≥15		2011-05-25	≥15	married	No schooling	Farmer	protestant	3.89596	0	15.5838	0
42	14	0	6	<15		2011-05-25	≥15	married	No schooling	Farmer	protestant	3.89596	0
43	14	0	6	<15		2011-05-25	≥15	married	No schooling	Farmer	protestant	3.89596	0
44	14	0	6	<15		2011-05-25	≥15	married	No schooling	Farmer	protestant	3.89596	0
45	15	1	4	≥15		2013-01-28	≥15	married	No schooling	Housewife	protestant	2.21492	0	6.64476	0
46	15	0	4	≥15		2013-01-28	≥15	married	No schooling	Housewife	protestant	2.21492	0
47	15	0	4	≥15		2013-01-28	≥15	married	No schooling	Housewife	protestant	2.21492	0
48	16	1	6	≥15		2010-11-24	≥15	married	No schooling	Housewife	protestant	4.39425	0	21.9713	0
49	16	0	6	≥15		2010-11-24	≥15	married	No schooling	Housewife	protestant	4.39425	0
50	16	0	6	≥15		2010-11-24	≥15	married	No schooling	Housewife	protestant	4.39425	0
51	16	0	6	≥15		2010-11-24	≥15	married	No schooling	Housewife	protestant	4.39425	0
52	16	0	6	<15		2010-11-24	≥15	married	No schooling	Housewife	protestant	4.39425	0
53	17	0	8	≥15		2011-07-27	≥15	married	No schooling	Housewife	protestant	3.72348	0
54	17	0	8	≥15		2011-07-27	≥15	married	No schooling	Housewife	protestant	3.72348	0
55	17	0	8	≥15		2011-07-27	≥15	married	No schooling	Housewife	protestant	3.72348	0
56	17	0	8	<15		2011-07-27	≥15	married	No schooling	Housewife	protestant	3.72348	0
57	17	0	8	<15		2011-07-27	≥15	married	No schooling	Housewife	protestant	3.72348	0
58	17	0	8	<15		2011-07-27	≥15	married	No schooling	Housewife	protestant	3.72348	0
59	17	1	8	≥15	2012-06-29	2011-07-27	≥15	married	No schooling	Housewife	protestant	0.925394	1	23.2663	1
60	18	1	3	≥15		2012-05-30	≥15	married	Diplom and above	Government employee	catholic	2.88022	0	5.76044	0
61	18	0	3	<15		2012-05-30	≥15	married	Diplom and above	Government employee	catholic	2.88022	0
62	19	0	5	≥15		2012-03-12	≥15	married	No schooling	Farmer	catholic	3.09651	0
63	19	0	5	≥15		2012-03-12	≥15	married	No schooling	Farmer	catholic	3.09651	0
64	19	0	5	<15		2012-03-12	≥15	married	No schooling	Farmer	catholic	3.09651	0
65	19	1	5	≥15	2012-11-10	2012-03-12	≥15	married	No schooling	Farmer	catholic	0.665298	1	9.95483	1
66	20	1	3	≥15		2011-06-15	≥15	married	No schooling	Farmer	catholic	3.8412	0	7.68241	0
67	20	0	3	≥15		2011-06-15	≥15	married	No schooling	Farmer	catholic	3.8412	0
68	21	1	7	≥15		2011-08-22	≥15	married	No schooling	Farmer	muslim	3.65503	0	21.9302	0
69	21	0	7	≥15		2011-08-22	≥15	married	No schooling	Farmer	muslim	3.65503	0
70	21	0	7	≥15		2011-08-22	≥15	married	No schooling	Farmer	muslim	3.65503	0
71	21	0	7	≥15		2011-08-22	≥15	married	No schooling	Farmer	muslim	3.65503	0
72	21	0	7	<15		2011-08-22	≥15	married	No schooling	Farmer	muslim	3.65503	0
73	21	0	7	≥15		2011-08-22	≥15	married	No schooling	Farmer	muslim	3.65503	0
74	22	1	4	≥15		2012-11-13	≥15	married	No schooling	Farmer	muslim	2.42847	0	7.28542	0
75	22	0	4	≥15		2012-11-13	≥15	married	No schooling	Farmer	muslim	2.42847	0
76	22	0	4	<15		2012-11-13	≥15	married	No schooling	Farmer	muslim	2.42847	0
77	23	1	6	≥15		2012-05-16	≥15	married	No schooling	Farmer	protestant	2.92402	0	14.6201	0
78	23	0	6	≥15		2012-05-16	≥15	married	No schooling	Farmer	protestant	2.92402	0
79	23	0	6	≥15		2012-05-16	≥15	married	No schooling	Farmer	protestant	2.92402	0
80	23	0	6	≥15		2012-05-16	≥15	married	No schooling	Farmer	protestant	2.92402	0
81	23	0	6	<15		2012-05-16	≥15	married	No schooling	Farmer	protestant	2.92402	0
82	24	0	5	≥15		2011-06-06	≥15	married	No schooling	Farmer	protestant	3.86858	0
83	24	0	5	≥15		2011-06-06	≥15	married	No schooling	Farmer	protestant	3.86858	0
84	24	0	5	<15		2011-06-06	≥15	married	No schooling	Farmer	protestant	3.86858	0
85	24	1	5	≥15	2012-03-06	2011-06-06	≥15	married	No schooling	Farmer	protestant	0.750171	1	12.3559	1
86	25	1	5	≥15		2011-02-09	≥15	married	No schooling	Farmer	catholic	4.18891	0	16.7556	0
87	25	0	5	≥15		2011-02-09	≥15	married	No schooling	Farmer	catholic	4.18891	0
88	25	0	5	≥15		2011-02-09	≥15	married	No schooling	Farmer	catholic	4.18891	0
89	25	0	5	≥15		2011-02-09	≥15	married	No schooling	Farmer	catholic	4.18891	0
90	26	1	7	≥15		2012-02-10	≥15	married	No schooling	Farmer	protestant	3.18686	0	19.1211	0
91	26	0	7	≥15		2012-02-10	≥15	married	No schooling	Farmer	protestant	3.18686	0
92	26	0	7	≥15		2012-02-10	≥15	married	No schooling	Farmer	protestant	3.18686	0
93	26	0	7	≥15		2012-02-10	≥15	married	No schooling	Farmer	protestant	3.18686	0
94	26	0	7	<15		2012-02-10	≥15	married	No schooling	Farmer	protestant	3.18686	0
95	26	0	7	<15		2012-02-10	≥15	married	No schooling	Farmer	protestant	3.18686	0
96	27	1	6	≥15		2011-02-24	≥15	married	Elementary	Farmer	protestant	4.14784	0	21.4538	0
97	27	0	6	≥15		2011-02-24	≥15	married	Elementary	Farmer	protestant	4.14784	0
98	27	0	6	≥15		2011-02-24	≥15	married	Elementary	Farmer	protestant	4.38604	0
99	27	0	6	≥15		2011-02-24	≥15	married	Elementary	Farmer	protestant	4.38604	0
100	27	0	6	<15		2011-02-24	≥15	married	Elementary	Farmer	protestant	4.38604	0
101	28	1	9	≥15		2011-05-31	≥15	married	No schooling	Farmer	protestant	3.88775	0	31.102	0
102	28	0	9	≥15		2011-05-31	≥15	married	No schooling	Farmer	protestant	3.88775	0
103	28	0	9	≥15		2011-05-31	≥15	married	No schooling	Farmer	protestant	3.88775	0
104	28	0	9	≥15		2011-05-31	≥15	married	No schooling	Farmer	protestant	3.88775	0
105	28	0	9	<15		2011-05-31	≥15	married	No schooling	Farmer	protestant	3.88775	0
106	28	0	9	<15		2011-05-31	≥15	married	No schooling	Farmer	protestant	3.88775	0
107	28	0	9	<15		2011-05-31	≥15	married	No schooling	Farmer	protestant	3.88775	0
108	28	0	9	<15		2011-05-31	≥15	married	No schooling	Farmer	protestant	3.88775	0
109	29	1	7	≥15		2012-10-13	≥15	married	No schooling	Farmer	catholic	2.51608	0	15.0965	0
110	29	0	7	≥15		2012-10-13	≥15	married	No schooling	Farmer	catholic	2.51608	0
111	29	0	7	≥15		2012-10-13	≥15	married	No schooling	Farmer	catholic	2.51608	0
112	29	0	7	≥15		2012-10-13	≥15	married	No schooling	Farmer	catholic	2.51608	0
113	29	0	7	<15		2012-10-13	≥15	married	No schooling	Farmer	catholic	2.51608	0
114	29	0	7	<15		2012-10-13	≥15	married	No schooling	Farmer	catholic	2.51608	0
115	30	1	6	≥15		2011-05-25	≥15	married	No schooling	Farmer	protestant	3.90418	0	19.5209	0
116	30	0	6	≥15		2011-05-25	≥15	married	No schooling	Farmer	protestant	3.90418	0
117	30	0	6	<15		2011-05-25	≥15	married	No schooling	Farmer	protestant	3.90418	0
118	30	0	6	<15		2011-05-25	≥15	married	No schooling	Farmer	protestant	3.90418	0
119	30	0	6	<15		2011-05-25	≥15	married	No schooling	Farmer	protestant	3.90418	0
120	32	0	5	≥15		2011-11-16	≥15	married	No schooling	Farmer	protestant	3.43326	0
121	32	0	5	<15		2011-11-16	≥15	married	No schooling	Farmer	protestant	3.43326	0
122	32	0	5	<15		2011-11-16	≥15	married	No schooling	Farmer	protestant	3.43326	0
123	32	1	5	≥15	2012-08-28	2011-11-16	≥15	married	No schooling	Farmer	protestant	0.783025	1	11.0828	1
124	33	1	6	≥15		2012-02-28	≥15	married	No schooling	Housewife	protestant	3.14853	0	15.7426	0
125	33	0	6	≥15		2012-02-28	≥15	married	No schooling	Housewife	protestant	3.14853	0
126	33	0	6	≥15		2012-02-28	≥15	married	No schooling	Housewife	protestant	3.14853	0
127	33	0	6	<15		2012-02-28	≥15	married	No schooling	Housewife	protestant	3.14853	0
128	33	0	6	<15		2012-02-28	≥15	married	No schooling	Housewife	protestant	3.14853	0
129	34	1	8	≥15		2012-04-08	≥15	single	Elementary	Student	catholic	3.03901	0	17.8508	2
130	34	0	8	≥15		2012-04-08	≥15	single	Elementary	Student	catholic	3.03901	0
131	34	0	8	≥15		2012-04-08	≥15	single	Elementary	Student	catholic	3.03901	0
132	34	0	8	≥15		2012-04-08	≥15	single	Elementary	Student	catholic	3.03901	0
133	34	0	8	<15		2012-04-08	≥15	single	Elementary	Student	catholic	3.03901	0
134	34	0	8	≥15	2012-11-20	2012-04-08	≥15	single	Elementary	Student	catholic	0.618754	1
135	34	0	8	≥15	2014-04-22	2012-04-08	≥15	single	Elementary	Student	catholic	2.03696	1
136	35	1	5	≥15		2012-07-24	<15	single	No schooling	Student	protestant	2.74606	0	10.9843	0
137	35	0	5	≥15		2012-07-24	<15	single	No schooling	Student	protestant	2.74606	0
138	35	0	5	<15		2012-07-24	<15	single	No schooling	Student	protestant	2.74606	0
139	35	0	5	<15		2012-07-24	<15	single	No schooling	Student	protestant	2.74606	0
140	36	1	5	≥15		2012-10-04	≥15	married	No schooling	Farmer	catholic	2.54894	0	10.1958	0
141	36	0	5	≥15		2012-10-04	≥15	married	No schooling	Farmer	catholic	2.54894	0
142	36	0	5	≥15		2012-10-04	≥15	married	No schooling	Farmer	catholic	2.54894	0
143	36	0	5	<15		2012-10-04	≥15	married	No schooling	Farmer	catholic	2.54894	0
144	37	0	4	≥15		2011-07-12	≥15	married	Elementary	Farmer	protestant	3.78097	0
145	37	1	4	≥15	2012-10-15	2011-07-12	≥15	married	Elementary	Farmer	protestant	1.26215	1	8.62423	2
146	37	0	4	<15	2015-02-09	2011-07-12	≥15	married	Elementary	Farmer	protestant	3.58111	1
147	38	1	3	≥15		2012-04-30	≥15	married	High school	Student	protestant	2.97878	0	5.95756	0
148	38	0	3	<15		2012-04-30	≥15	married	High school	Student	protestant	2.97878	0
149	39	1	4	≥15		2011-09-29	≥15	married	No schooling	Housewife	muslim	3.56468	0	10.694	0
150	39	0	4	≥15		2011-09-29	≥15	married	No schooling	Housewife	muslim	3.56468	0
151	39	0	4	≥15		2011-09-29	≥15	married	No schooling	Housewife	muslim	3.56468	0
152	40	1	3	≥15		2011-06-02	≥15	married	High school	Student	protestant	3.89049	0	7.78097	0
153	40	0	3	≥15		2011-06-02	≥15	married	High school	Student	protestant	3.89049	0
154	41	1	5	≥15		2010-11-24	≥15	married	No schooling	Housewife	catholic	4.41342	0	17.6537	0
155	41	0	5	≥15		2010-11-24	≥15	married	No schooling	Housewife	catholic	4.41342	0
156	41	0	5	≥15		2010-11-24	≥15	married	No schooling	Housewife	catholic	4.41342	0
157	41	0	5	<15		2010-11-24	≥15	married	No schooling	Housewife	catholic	4.41342	0
158	42	1	6	≥15		2011-06-10	≥15	married	No schooling	Housewife	catholic	3.87132	0	19.3566	0
159	42	0	6	≥15		2011-06-10	≥15	married	No schooling	Housewife	catholic	3.87132	0
160	42	0	6	≥15		2011-06-10	≥15	married	No schooling	Housewife	catholic	3.87132	0
161	42	0	6	≥15		2011-06-10	≥15	married	No schooling	Housewife	catholic	3.87132	0
162	42	0	6	<15		2011-06-10	≥15	married	No schooling	Housewife	catholic	3.87132	0
163	43	1	2	≥15		2011-02-07	≥15	married	Elementary	Farmer	catholic	4.20808	0	4.20808	0
164	44	1	4	≥15		2012-07-26	≥15	married	No schooling	Housewife	protestant	2.74333	0	8.22998	0
165	44	0	4	≥15		2012-07-26	≥15	married	No schooling	Housewife	protestant	2.74333	0
166	44	0	4	<15		2012-07-26	≥15	married	No schooling	Housewife	protestant	2.74333	0
167	45	1	6	≥15		2012-04-26	≥15	married	No schooling	Farmer	protestant	2.99247	0	14.9624	0
168	45	0	6	≥15		2012-04-26	≥15	married	No schooling	Farmer	protestant	2.99247	0
169	45	0	6	≥15		2012-04-26	≥15	married	No schooling	Farmer	protestant	2.99247	0
170	45	0	6	≥15		2012-04-26	≥15	married	No schooling	Farmer	protestant	2.99247	0
171	45	0	6	≥15		2012-04-26	≥15	married	No schooling	Farmer	protestant	2.99247	0
172	46	1	7	≥15		2011-02-09	≥15	married	No schooling	Housewife	catholic	4.2026	0	25.2156	0
173	46	0	7	≥15		2011-02-09	≥15	married	No schooling	Housewife	catholic	4.2026	0
174	46	0	7	≥15		2011-02-09	≥15	married	No schooling	Housewife	catholic	4.2026	0
175	46	0	7	<15		2011-02-09	≥15	married	No schooling	Housewife	catholic	4.2026	0
176	46	0	7	≥15		2011-02-09	≥15	married	No schooling	Housewife	catholic	4.2026	0
177	46	0	7	≥15		2011-02-09	≥15	married	No schooling	Housewife	catholic	4.2026	0
178	47	1	4	≥15		2012-08-15	≥15	married	No schooling	Farmer	catholic	2.68857	0	8.06571	0
179	47	0	4	<15		2012-08-15	≥15	married	No schooling	Farmer	catholic	2.68857	0
180	47	0	4	<15		2012-08-15	≥15	married	No schooling	Farmer	catholic	2.68857	0
181	48	1	3	≥15		2012-08-15	≥15	single	High school	Student	catholic	2.68857	0	5.37714	0
182	48	0	3	≥15		2012-08-15	≥15	single	High school	Student	catholic	2.68857	0
183	49	1	3	≥15		2011-11-05	≥15	married	No schooling	Housewife	protestant	3.46612	0	6.93224	0
184	49	0	3	≥15		2011-11-05	≥15	married	No schooling	Housewife	protestant	3.46612	0
185	50	1	8	≥15		2011-06-15	≥15	married	No schooling	Housewife	catholic	3.85763	0	27.0034	0
186	50	0	8	≥15		2011-06-15	≥15	married	No schooling	Housewife	catholic	3.85763	0
187	50	0	8	≥15		2011-06-15	≥15	married	No schooling	Housewife	catholic	3.85763	0
188	50	0	8	≥15		2011-06-15	≥15	married	No schooling	Housewife	catholic	3.85763	0
189	50	0	8	≥15		2011-06-15	≥15	married	No schooling	Housewife	catholic	3.85763	0
190	50	0	8	≥15		2011-06-15	≥15	married	No schooling	Housewife	catholic	3.85763	0
191	50	0	8	<15		2011-06-15	≥15	married	No schooling	Housewife	catholic	3.85763	0
192	51	1	4	≥15		2011-08-12	≥15	single	Elementary	Student	protestant	3.69884	0	7.99452	1
193	51	0	4	≥15		2011-08-12	≥15	single	Elementary	Student	protestant	3.69884	0
194	51	0	4	≥15	2012-03-17	2011-08-12	≥15	single	Elementary	Student	protestant	0.596851	1
195	52	1	5	≥15		2012-02-17	≥15	married	Elementary	Farmer	protestant	3.18686	0	12.7474	0
196	52	0	5	≥15		2012-02-17	≥15	married	Elementary	Farmer	protestant	3.18686	0
197	52	0	5	≥15		2012-02-17	≥15	married	Elementary	Farmer	protestant	3.18686	0
198	52	0	5	<15		2012-02-17	≥15	married	Elementary	Farmer	protestant	3.18686	0
199	53	1	3	≥15		2012-04-12	≥15	married	No schooling	Housewife	catholic	3.03628	0	6.07255	0
200	53	0	3	≥15		2012-04-12	≥15	married	No schooling	Housewife	catholic	3.03628	0
201	54	1	4	≥15		2011-09-14	≥15	married	No schooling	Farmer	catholic	3.61396	0	9.9165	1
202	54	0	4	≥15		2011-09-14	≥15	married	No schooling	Farmer	catholic	3.61396	0
203	54	0	4	≥15	2014-05-23	2011-09-14	≥15	married	No schooling	Farmer	catholic	2.68857	1
204	56	1	6	≥15		2013-04-04	≥15	married	Elementary	Daily laborers	catholic	2.05613	0	10.2806	0
205	56	0	6	≥15		2013-04-04	≥15	married	Elementary	Daily laborers	catholic	2.05613	0
206	56	0	6	≥15		2013-04-04	≥15	married	Elementary	Daily laborers	catholic	2.05613	0
207	56	0	6	≥15		2013-04-04	≥15	married	Elementary	Daily laborers	catholic	2.05613	0
208	56	0	6	<15		2013-04-04	≥15	married	Elementary	Daily laborers	catholic	2.05613	0
209	57	1	5	≥15		2012-03-13	<15	single	Elementary	Student	protestant	3.11567	0	13.0157	1
210	57	0	5	≥15		2012-03-13	<15	single	Elementary	Student	protestant	3.11567	0
211	57	0	5	≥15		2012-03-13	<15	single	Elementary	Student	protestant	3.11567	0
212	57	0	5	<15	2015-11-13	2012-03-13	<15	single	Elementary	Student	protestant	3.66872	1
213	58	1	6	≥15		2012-06-20	≥15	single	High school	Student	protestant	2.84463	0	14.2231	0
214	58	0	6	≥15		2012-06-20	≥15	single	High school	Student	protestant	2.84463	0
215	58	0	6	≥15		2012-06-20	≥15	single	High school	Student	protestant	2.84463	0
216	58	0	6	≥15		2012-06-20	≥15	single	High school	Student	protestant	2.84463	0
217	58	0	6	<15		2012-06-20	≥15	single	High school	Student	protestant	2.84463	0
218	59	1	5	≥15		2011-11-12	≥15	single	Elementary	Student	muslim	3.44969	0	13.7988	0
219	59	0	5	≥15		2011-11-12	≥15	single	Elementary	Student	muslim	3.44969	0
220	59	0	5	≥15		2011-11-12	≥15	single	Elementary	Student	muslim	3.44969	0
221	59	0	5	≥15		2011-11-12	≥15	single	Elementary	Student	muslim	3.44969	0
222	60	1	3	≥15		2010-10-28	≥15	single	Elementary	Student	protestant	4.49008	0	13.4702	0
223	60	0	3	≥15		2010-10-28	≥15	single	Elementary	Student	protestant	4.49008	0
224	60	0	3	≥15		2010-10-28	≥15	single	Elementary	Student	protestant	4.49008	0
225	61	1	5	≥15		2012-12-26	≥15	married	No schooling	Housewife	catholic	2.32717	0	9.30869	0
226	61	0	5	≥15		2012-12-26	≥15	married	No schooling	Housewife	catholic	2.32717	0
227	61	0	5	≥15		2012-12-26	≥15	married	No schooling	Housewife	catholic	2.32717	0
228	61	0	5	<15		2012-12-26	≥15	married	No schooling	Housewife	catholic	2.32717	0
229	63	1	7	≥15		2010-12-29	≥15	single	High school	Student	protestant	4.32307	0	22.7817	1
230	63	0	7	≥15		2010-12-29	≥15	single	High school	Student	protestant	4.32307	0
231	63	0	7	≥15		2010-12-29	≥15	single	High school	Student	protestant	4.32307	0
232	63	0	7	≥15		2010-12-29	≥15	single	High school	Student	protestant	4.32307	0
233	63	0	7	<15		2010-12-29	≥15	single	High school	Student	protestant	4.32307	0
234	63	0	7	≥15	2012-02-28	2010-12-29	≥15	single	High school	Student	protestant	1.16632	1
235	64	0	6	≥15		2011-03-12	≥15	married	No schooling	Housewife	catholic	4.1232	0
236	64	0	6	≥15		2011-03-12	≥15	married	No schooling	Housewife	catholic	4.1232	0
237	64	0	6	≥15		2011-03-12	≥15	married	No schooling	Housewife	catholic	4.1232	0
238	64	0	6	≥15		2011-03-12	≥15	married	No schooling	Housewife	catholic	4.1232	0
239	64	1	6	≥15	2011-05-17	2011-03-12	≥15	married	No schooling	Housewife	catholic	0.180698	1	16.6735	1
240	65	1	4	≥15		2011-11-16	≥15	single	High school	Student	catholic	3.44148	0	10.3244	0
241	65	0	4	≥15		2011-11-16	≥15	single	High school	Student	catholic	3.44148	0
242	65	0	4	≥15		2011-11-16	≥15	single	High school	Student	catholic	3.44148	0
243	66	1	7	≥15		2011-04-20	≥15	married	No schooling	Housewife	catholic	4.01916	0	21.525	1
244	66	0	7	≥15		2011-04-20	≥15	married	No schooling	Housewife	catholic	4.01916	0
245	66	0	7	≥15		2011-04-20	≥15	married	No schooling	Housewife	catholic	4.01916	0
246	66	0	7	≥15		2011-04-20	≥15	married	No schooling	Housewife	catholic	4.01916	0
247	66	0	7	<15		2011-04-20	≥15	married	No schooling	Housewife	catholic	4.01916	0
248	66	0	7	≥15	2012-09-23	2011-04-20	≥15	married	No schooling	Housewife	catholic	1.42916	1
249	67	1	5	≥15		2013-01-28	≥15	married	No schooling	Housewife	catholic	2.2423	0	8.9692	0
250	67	0	5	≥15		2013-01-28	≥15	married	No schooling	Housewife	catholic	2.2423	0
251	67	0	5	≥15		2013-01-28	≥15	married	No schooling	Housewife	catholic	2.2423	0
252	67	0	5	≥15		2013-01-28	≥15	married	No schooling	Housewife	catholic	2.2423	0
253	68	1	8	≥15		2011-05-11	≥15	married	Elementary	Farmer	catholic	3.93155	0	27.5209	0
254	68	0	8	≥15		2011-05-11	≥15	married	Elementary	Farmer	catholic	3.93155	0
255	68	0	8	<15		2011-05-11	≥15	married	Elementary	Farmer	catholic	3.93155	0
256	68	0	8	≥15		2011-05-11	≥15	married	Elementary	Farmer	catholic	3.93155	0
257	68	0	8	<15		2011-05-11	≥15	married	Elementary	Farmer	catholic	3.93155	0
258	68	0	8	<15		2011-05-11	≥15	married	Elementary	Farmer	catholic	3.93155	0
259	68	0	8	≥15		2011-05-11	≥15	married	Elementary	Farmer	catholic	3.93155	0
260	69	1	8	≥15		2013-02-13	≥15	married	No schooling	Farmer	muslim	2.16838	0	15.1786	0
261	69	0	8	≥15		2013-02-13	≥15	married	No schooling	Farmer	muslim	2.16838	0
262	69	0	8	≥15		2013-02-13	≥15	married	No schooling	Farmer	muslim	2.16838	0
263	69	0	8	≥15		2013-02-13	≥15	married	No schooling	Farmer	muslim	2.16838	0
264	69	0	8	<15		2013-02-13	≥15	married	No schooling	Farmer	muslim	2.16838	0
265	69	0	8	<15		2013-02-13	≥15	married	No schooling	Farmer	muslim	2.16838	0
266	69	0	8	<15		2013-02-13	≥15	married	No schooling	Farmer	muslim	2.16838	0
267	70	1	4	≥15		2012-05-31	≥15	married	Elementary	Farmer	protestant	2.87474	0	11.499	0
268	70	0	4	<15		2012-05-31	≥15	married	Elementary	Farmer	protestant	2.87474	0
269	70	0	4	<15		2012-05-31	≥15	married	Elementary	Farmer	protestant	2.87474	0
270	70	0	4	<15		2012-05-31	≥15	married	Elementary	Farmer	protestant	2.87474	0
271	71	1	9	≥15		2010-12-06	≥15	married	No schooling	Farmer	protestant	4.35866	0	34.8693	0
272	71	0	9	≥15		2010-12-06	≥15	married	No schooling	Farmer	protestant	4.35866	0
273	71	0	9	≥15		2010-12-06	≥15	married	No schooling	Farmer	protestant	4.35866	0
274	71	0	9	<15		2010-12-06	≥15	married	No schooling	Farmer	protestant	4.35866	0
275	71	0	9	<15		2010-12-06	≥15	married	No schooling	Farmer	protestant	4.35866	0
276	71	0	9	<15		2010-12-06	≥15	married	No schooling	Farmer	protestant	4.35866	0
277	71	0	9	<15		2010-12-06	≥15	married	No schooling	Farmer	protestant	4.35866	0
278	71	0	9	<15		2010-12-06	≥15	married	No schooling	Farmer	protestant	4.35866	0
279	72	1	5	≥15		2011-05-02	≥15	married	No schooling	Farmer	protestant	3.95619	0	15.8248	0
280	72	0	5	≥15		2011-05-02	≥15	married	No schooling	Farmer	protestant	3.95619	0
281	72	0	5	<15		2011-05-02	≥15	married	No schooling	Farmer	protestant	3.95619	0
282	72	0	5	<15		2011-05-02	≥15	married	No schooling	Farmer	protestant	3.95619	0
283	73	1	8	≥15		2012-03-07	≥15	married	No schooling	Farmer	protestant	3.10746	0	24.8597	0
284	73	0	8	≥15		2012-03-07	≥15	married	No schooling	Farmer	protestant	3.10746	0
285	73	0	8	≥15		2012-03-07	≥15	married	No schooling	Farmer	protestant	3.10746	0
286	73	0	8	≥15		2012-03-07	≥15	married	No schooling	Farmer	protestant	3.10746	0
287	73	0	8	≥15		2012-03-07	≥15	married	No schooling	Farmer	protestant	3.10746	0
288	73	0	8	≥15		2012-03-07	≥15	married	No schooling	Farmer	protestant	3.10746	0
289	73	0	8	<15		2012-03-07	≥15	married	No schooling	Farmer	protestant	3.10746	0
290	73	0	8	<15		2012-03-07	≥15	married	No schooling	Farmer	protestant	3.10746	0
291	74	1	10	≥15		2011-04-19	≥15	married	No schooling	Farmer	catholic	4.07392	0	33.6345	1
292	74	0	10	≥15		2011-04-19	≥15	married	No schooling	Farmer	catholic	4.07392	0
293	74	0	10	≥15		2011-04-19	≥15	married	No schooling	Farmer	catholic	4.07392	0
294	74	0	10	≥15		2011-04-19	≥15	married	No schooling	Farmer	catholic	4.07392	0
295	74	0	10	≥15		2011-04-19	≥15	married	No schooling	Farmer	catholic	4.07392	0
296	74	0	10	≥15		2011-04-19	≥15	married	No schooling	Farmer	catholic	4.07392	0
297	74	0	10	≥15		2011-04-19	≥15	married	No schooling	Farmer	catholic	4.07392	0
298	74	0	10	≥15		2011-04-19	≥15	married	No schooling	Farmer	catholic	4.07392	0
299	74	0	10	≥15	2012-05-04	2011-04-19	≥15	married	No schooling	Farmer	catholic	1.04312	1
300	75	1	8	≥15		2010-12-06	≥15	married	No schooling	Farmer	catholic	4.44079	0	31.0856	0
301	75	0	8	≥15		2010-12-06	≥15	married	No schooling	Farmer	catholic	4.44079	0
302	75	0	8	≥15		2010-12-06	≥15	married	No schooling	Farmer	catholic	4.44079	0
303	75	0	8	≥15		2010-12-06	≥15	married	No schooling	Farmer	catholic	4.44079	0
304	75	0	8	≥15		2010-12-06	≥15	married	No schooling	Farmer	catholic	4.44079	0
305	75	0	8	<15		2010-12-06	≥15	married	No schooling	Farmer	catholic	4.44079	0
306	75	0	8	<15		2010-12-06	≥15	married	No schooling	Farmer	catholic	4.44079	0
307	76	1	7	≥15		2011-01-24	≥15	married	No schooling	Housewife	protestant	4.30664	0	25.8398	0
308	76	0	7	<15		2011-01-24	≥15	married	No schooling	Housewife	protestant	4.30664	0
309	76	0	7	<15		2011-01-24	≥15	married	No schooling	Housewife	protestant	4.30664	0
310	76	0	7	<15		2011-01-24	≥15	married	No schooling	Housewife	protestant	4.30664	0
311	76	0	7	<15		2011-01-24	≥15	married	No schooling	Housewife	protestant	4.30664	0
312	76	0	7	<15		2011-01-24	≥15	married	No schooling	Housewife	protestant	4.30664	0
313	79	1	3	≥15		2012-09-18	≥15	married	No schooling	Housewife	catholic	2.57906	0	5.15811	0
314	79	0	3	<15		2012-09-18	≥15	married	No schooling	Housewife	catholic	2.57906	0
315	80	1	6	≥15		2012-02-13	≥15	married	No schooling	Farmer	protestant	3.17591	0	15.8795	0
316	80	0	6	≥15		2012-02-13	≥15	married	No schooling	Farmer	protestant	3.17591	0
317	80	0	6	≥15		2012-02-13	≥15	married	No schooling	Farmer	protestant	3.17591	0
318	80	0	6	≥15		2012-02-13	≥15	married	No schooling	Farmer	protestant	3.17591	0
319	80	0	6	≥15		2012-02-13	≥15	married	No schooling	Farmer	protestant	3.17591	0
320	81	1	5	≥15		2012-03-22	≥15	married	No schooling	Farmer	protestant	3.07734	0	12.3094	0
321	81	0	5	≥15		2012-03-22	≥15	married	No schooling	Farmer	protestant	3.07734	0
322	81	0	5	≥15		2012-03-22	≥15	married	No schooling	Farmer	protestant	3.07734	0
323	81	0	5	<15		2012-03-22	≥15	married	No schooling	Farmer	protestant	3.07734	0
324	82	1	7	≥15		2012-01-09	≥15	married	No schooling	Housewife	muslim	3.27721	0	19.6632	0
325	82	0	7	≥15		2012-01-09	≥15	married	No schooling	Housewife	muslim	3.27721	0
326	82	0	7	<15		2012-01-09	≥15	married	No schooling	Housewife	muslim	3.27721	0
327	82	0	7	<15		2012-01-09	≥15	married	No schooling	Housewife	muslim	3.27721	0
328	82	0	7	<15		2012-01-09	≥15	married	No schooling	Housewife	muslim	3.27721	0
329	82	0	7	<15		2012-01-09	≥15	married	No schooling	Housewife	muslim	3.27721	0
330	83	1	4	≥15		2012-08-29	≥15	married	No schooling	Farmer	muslim	2.63929	0	7.91786	0
331	83	0	4	<15		2012-08-29	≥15	married	No schooling	Farmer	muslim	2.63929	0
332	83	0	4	<15		2012-08-29	≥15	married	No schooling	Farmer	muslim	2.63929	0
333	84	1	3	≥15		2012-05-30	≥15	married	No schooling	Farmer	protestant	2.88843	0	5.77687	0
334	84	0	3	<15		2012-05-30	≥15	married	No schooling	Farmer	protestant	2.88843	0
335	85	1	8	≥15		2012-03-08	≥15	married	Elementary	Student	protestant	3.11567	0	21.8097	0
336	85	0	8	≥15		2012-03-08	≥15	married	Elementary	Student	protestant	3.11567	0
337	85	0	8	≥15		2012-03-08	≥15	married	Elementary	Student	protestant	3.11567	0
338	85	0	8	≥15		2012-03-08	≥15	married	Elementary	Student	protestant	3.11567	0
339	85	0	8	<15		2012-03-08	≥15	married	Elementary	Student	protestant	3.11567	0
340	85	0	8	<15		2012-03-08	≥15	married	Elementary	Student	protestant	3.11567	0
341	85	0	8	<15		2012-03-08	≥15	married	Elementary	Student	protestant	3.11567	0
342	86	1	4	≥15		2011-12-05	≥15	married	No schooling	Farmer	protestant	3.37303	0	10.1191	0
343	86	0	4	<15		2011-12-05	≥15	married	No schooling	Farmer	protestant	3.37303	0
344	86	0	4	<15		2011-12-05	≥15	married	No schooling	Farmer	protestant	3.37303	0
345	88	0	4	<15		2010-11-03	≥15	married	No schooling	Farmer	protestant	4.45996	0
346	88	0	4	<15		2010-11-03	≥15	married	No schooling	Farmer	protestant	4.45996	0
347	88	1	4	≥15	2013-03-20	2010-11-03	≥15	married	No schooling	Farmer	protestant	2.37645	1	11.2964	1
348	89	1	5	≥15		2012-03-12	≥15	married	No schooling	Farmer	protestant	3.10472	0	12.4189	0
349	89	0	5	≥15		2012-03-12	≥15	married	No schooling	Farmer	protestant	3.10472	0
350	89	0	5	≥15		2012-03-12	≥15	married	No schooling	Farmer	protestant	3.10472	0
351	89	0	5	≥15		2012-03-12	≥15	married	No schooling	Farmer	protestant	3.10472	0
352	90	1	5	≥15		2012-02-22	≥15	single	Elementary	Student	muslim	3.15674	0	12.627	0
353	90	0	5	≥15		2012-02-22	≥15	single	Elementary	Student	muslim	3.15674	0
354	90	0	5	≥15		2012-02-22	≥15	single	Elementary	Student	muslim	3.15674	0
355	90	0	5	≥15		2012-02-22	≥15	single	Elementary	Student	muslim	3.15674	0
356	91	1	7	≥15		2011-09-13	≥15	single	High school	Student	protestant	3.61396	0	21.6838	0
357	91	0	7	≥15		2011-09-13	≥15	single	High school	Student	protestant	3.61396	0
358	91	0	7	≥15		2011-09-13	≥15	single	High school	Student	protestant	3.61396	0
359	91	0	7	≥15		2011-09-13	≥15	single	High school	Student	protestant	3.61396	0
360	91	0	7	<15		2011-09-13	≥15	single	High school	Student	protestant	3.61396	0
361	91	0	7	<15		2011-09-13	≥15	single	High school	Student	protestant	3.61396	0
362	92	1	8	≥15		2012-06-20	≥15	married	No schooling	Farmer	protestant	2.84463	0	19.9124	0
363	92	0	8	≥15		2012-06-20	≥15	married	No schooling	Farmer	protestant	2.84463	0
364	92	0	8	≥15		2012-06-20	≥15	married	No schooling	Farmer	protestant	2.84463	0
365	92	0	8	≥15		2012-06-20	≥15	married	No schooling	Farmer	protestant	2.84463	0
366	92	0	8	<15		2012-06-20	≥15	married	No schooling	Farmer	protestant	2.84463	0
367	92	0	8	<15		2012-06-20	≥15	married	No schooling	Farmer	protestant	2.84463	0
368	92	0	8	<15		2012-06-20	≥15	married	No schooling	Farmer	protestant	2.84463	0
369	93	1	5	≥15		2010-12-08	≥15	married	No schooling	Housewife	protestant	4.37782	0	17.5113	0
370	93	0	5	≥15		2010-12-08	≥15	married	No schooling	Housewife	protestant	4.37782	0
371	93	0	5	<15		2010-12-08	≥15	married	No schooling	Housewife	protestant	4.37782	0
372	93	0	5	<15		2010-12-08	≥15	married	No schooling	Housewife	protestant	4.37782	0
373	94	1	10	≥15		2011-09-05	≥15	married	No schooling	Farmer	protestant	3.63587	0	32.7228	0
374	94	0	10	≥15		2011-09-05	≥15	married	No schooling	Farmer	protestant	3.63587	0
375	94	0	10	≥15		2011-09-05	≥15	married	No schooling	Farmer	protestant	3.63587	0
376	94	0	10	≥15		2011-09-05	≥15	married	No schooling	Farmer	protestant	3.63587	0
377	94	0	10	≥15		2011-09-05	≥15	married	No schooling	Farmer	protestant	3.63587	0
378	94	0	10	≥15		2011-09-05	≥15	married	No schooling	Farmer	protestant	3.63587	0
379	94	0	10	≥15		2011-09-05	≥15	married	No schooling	Farmer	protestant	3.63587	0
380	94	0	10	<15		2011-09-05	≥15	married	No schooling	Farmer	protestant	3.63587	0
381	94	0	10	<15		2011-09-05	≥15	married	No schooling	Farmer	protestant	3.63587	0
382	96	1	5	≥15		2012-05-12	≥15	married	No schooling	Farmer	protestant	2.9514	0	11.8056	0
383	96	0	5	≥15		2012-05-12	≥15	married	No schooling	Farmer	protestant	2.9514	0
384	96	0	5	<15		2012-05-12	≥15	married	No schooling	Farmer	protestant	2.9514	0
385	96	0	5	≥15		2012-05-12	≥15	married	No schooling	Farmer	protestant	2.9514	0
386	97	1	6	≥15		2012-06-29	≥15	married	No schooling	Farmer	muslim	2.81999	0	14.0999	0
387	97	0	6	≥15		2012-06-29	≥15	married	No schooling	Farmer	muslim	2.81999	0
388	97	0	6	<15		2012-06-29	≥15	married	No schooling	Farmer	muslim	2.81999	0
389	97	0	6	<15		2012-06-29	≥15	married	No schooling	Farmer	muslim	2.81999	0
390	97	0	6	<15		2012-06-29	≥15	married	No schooling	Farmer	muslim	2.81999	0
391	98	1	4	≥15		2011-08-22	<15	single	No schooling	Others, specify	protestant	3.6742	0	11.0226	0
392	98	0	4	≥15		2011-08-22	<15	single	No schooling	Others, specify	protestant	3.6742	0
393	98	0	4	<15		2011-08-22	<15	single	No schooling	Others, specify	protestant	3.6742	0
394	99	1	2	≥15		2011-08-22	≥15	married	Elementary	Farmer	muslim	3.6742	0	3.6742	0
395	101	1	9	≥15		2010-12-08	≥15	married	No schooling	Farmer	protestant	4.37782	0	35.0226	0
396	101	0	9	≥15		2010-12-08	≥15	married	No schooling	Farmer	protestant	4.37782	0
397	101	0	9	≥15		2010-12-08	≥15	married	No schooling	Farmer	protestant	4.37782	0
398	101	0	9	<15		2010-12-08	≥15	married	No schooling	Farmer	protestant	4.37782	0
399	101	0	9	<15		2010-12-08	≥15	married	No schooling	Farmer	protestant	4.37782	0
400	101	0	9	<15		2010-12-08	≥15	married	No schooling	Farmer	protestant	4.37782	0
401	101	0	9	<15		2010-12-08	≥15	married	No schooling	Farmer	protestant	4.37782	0
402	101	0	9	<15		2010-12-08	≥15	married	No schooling	Farmer	protestant	4.37782	0
403	102	1	11	≥15		2012-03-14	≥15	married	No schooling	Housewife	protestant	3.11294	0	31.1294	0
404	102	0	11	≥15		2012-03-14	≥15	married	No schooling	Housewife	protestant	3.11294	0
405	102	0	11	≥15		2012-03-14	≥15	married	No schooling	Housewife	protestant	3.11294	0
406	102	0	11	≥15		2012-03-14	≥15	married	No schooling	Housewife	protestant	3.11294	0
407	102	0	11	≥15		2012-03-14	≥15	married	No schooling	Housewife	protestant	3.11294	0
408	102	0	11	≥15		2012-03-14	≥15	married	No schooling	Housewife	protestant	3.11294	0
409	102	0	11	≥15		2012-03-14	≥15	married	No schooling	Housewife	protestant	3.11294	0
410	102	0	11	<15		2012-03-14	≥15	married	No schooling	Housewife	protestant	3.11294	0
411	102	0	11	<15		2012-03-14	≥15	married	No schooling	Housewife	protestant	3.11294	0
412	102	0	11	<15		2012-03-14	≥15	married	No schooling	Housewife	protestant	3.11294	0
413	105	1	5	≥15		2012-03-22	≥15	married	No schooling	Farmer	protestant	3.08008	0	12.3203	0
414	105	0	5	<15		2012-03-22	≥15	married	No schooling	Farmer	protestant	3.08008	0
415	105	0	5	≥15		2012-03-22	≥15	married	No schooling	Farmer	protestant	3.08008	0
416	105	0	5	<15		2012-03-22	≥15	married	No schooling	Farmer	protestant	3.08008	0
417	106	1	4	≥15		2012-03-22	≥15	married	No schooling	Farmer	protestant	3.08008	0	9.24025	0
418	106	0	4	≥15		2012-03-22	≥15	married	No schooling	Farmer	protestant	3.08008	0
419	106	0	4	≥15		2012-03-22	≥15	married	No schooling	Farmer	protestant	3.08008	0
420	107	1	7	≥15	2012-03-06	2011-10-06	≥15	single	No schooling	Farmer	protestant	0.416153	1	22.3409	1
421	107	0	7	≥15		2012-03-06	≥15	single	No schooling	Farmer	protestant	3.1321	0
422	107	0	7	≥15		2012-03-06	≥15	single	No schooling	Farmer	protestant	3.1321	0
423	107	0	7	≥15		2012-03-06	≥15	single	No schooling	Farmer	protestant	3.1321	0
424	107	0	7	<15		2012-03-06	≥15	single	No schooling	Farmer	protestant	3.1321	0
425	107	0	7	<15		2012-03-06	≥15	single	No schooling	Farmer	protestant	3.1321	0
426	107	0	7	≥15		2012-03-06	≥15	single	No schooling	Farmer	protestant	3.1321	0
427	107	0	7	≥15		2012-03-06	≥15	single	No schooling	Farmer	protestant	3.1321	0
428	108	1	9	≥15		2012-11-07	≥15	married	No schooling	Farmer	protestant	2.47228	0	19.7782	0
429	108	0	9	≥15		2012-11-07	≥15	married	No schooling	Farmer	protestant	2.47228	0
430	108	0	9	≥15		2012-11-07	≥15	married	No schooling	Farmer	protestant	2.47228	0
431	108	0	9	≥15		2012-11-07	≥15	married	No schooling	Farmer	protestant	2.47228	0
432	108	0	9	≥15		2012-11-07	≥15	married	No schooling	Farmer	protestant	2.47228	0
433	108	0	9	≥15		2012-11-07	≥15	married	No schooling	Farmer	protestant	2.47228	0
434	108	0	9	<15		2012-11-07	≥15	married	No schooling	Farmer	protestant	2.47228	0
435	108	0	9	≥15		2012-11-07	≥15	married	No schooling	Farmer	protestant	2.47228	0
436	109	1	9	≥15		2012-08-02	≥15	single	High school	Student	protestant	2.72142	0	21.7714	0
437	109	0	9	≥15		2012-08-02	≥15	single	High school	Student	protestant	2.72142	0
438	109	0	9	≥15		2012-08-02	≥15	single	High school	Student	protestant	2.72142	0
439	109	0	9	≥15		2012-08-02	≥15	single	High school	Student	protestant	2.72142	0
440	109	0	9	<15		2012-08-02	≥15	single	High school	Student	protestant	2.72142	0
441	109	0	9	<15		2012-08-02	≥15	single	High school	Student	protestant	2.72142	0
442	109	0	9	≥15		2012-08-02	≥15	single	High school	Student	protestant	2.72142	0
443	109	0	9	<15		2012-08-02	≥15	single	High school	Student	protestant	2.72142	0
444	110	1	6	≥15		2012-02-17	≥15	single	High school	Daily laborers	protestant	3.18138	0	15.9069	0
445	110	0	6	≥15		2012-02-17	≥15	single	High school	Daily laborers	protestant	3.18138	0
446	110	0	6	≥15		2012-02-17	≥15	single	High school	Daily laborers	protestant	3.18138	0
447	110	0	6	≥15		2012-02-17	≥15	single	High school	Daily laborers	protestant	3.18138	0
448	110	0	6	≥15		2012-02-17	≥15	single	High school	Daily laborers	protestant	3.18138	0
449	111	1	8	≥15		2012-11-22	≥15	single	Diplom and above	Merchant	protestant	2.41752	0	16.9227	0
450	111	0	8	≥15		2012-11-22	≥15	single	Diplom and above	Merchant	protestant	2.41752	0
451	111	0	8	≥15		2012-11-22	≥15	single	Diplom and above	Merchant	protestant	2.41752	0
452	111	0	8	<15		2012-11-22	≥15	single	Diplom and above	Merchant	protestant	2.41752	0
453	111	0	8	<15		2012-11-22	≥15	single	Diplom and above	Merchant	protestant	2.41752	0
454	111	0	8	≥15		2012-11-22	≥15	single	Diplom and above	Merchant	protestant	2.41752	0
455	111	0	8	<15		2012-11-22	≥15	single	Diplom and above	Merchant	protestant	2.41752	0
456	112	1	4	≥15		2013-03-24	≥15	married	No schooling	Farmer	protestant	2.0835	0	6.25051	0
457	112	0	4	≥15		2013-03-24	≥15	married	No schooling	Farmer	protestant	2.0835	0
458	112	0	4	≥15		2013-03-24	≥15	married	No schooling	Farmer	protestant	2.0835	0
459	113	0	3	<15		2011-07-07	≥15	married	Elementary	Housewife	protestant	3.80561	0
460	113	1	3	≥15		2013-03-24	≥15	married	Elementary	Housewife	protestant	2.09172	0	5.89733	0
461	114	1	6	≥15		2011-07-07	≥15	married	No schooling	Farmer	protestant	3.80561	0	19.0281	0
462	114	0	6	≥15		2011-07-07	≥15	married	No schooling	Farmer	protestant	3.80561	0
463	114	0	6	<15		2011-07-07	≥15	married	No schooling	Farmer	protestant	3.80561	0
464	114	0	6	≥15		2011-07-07	≥15	married	No schooling	Farmer	protestant	3.80561	0
465	114	0	6	≥15		2011-07-07	≥15	married	No schooling	Farmer	protestant	3.80561	0
466	115	1	5	≥15		2012-10-29	≥15	single	No schooling	Others, specify	protestant	2.48049	0	9.92197	0
467	115	0	5	≥15		2012-10-29	≥15	single	No schooling	Others, specify	protestant	2.48049	0
468	115	0	5	≥15		2012-10-29	≥15	single	No schooling	Others, specify	protestant	2.48049	0
469	115	0	5	≥15		2012-10-29	≥15	single	No schooling	Others, specify	protestant	2.48049	0
470	116	1	7	≥15		2013-04-09	≥15	single	Elementary	Student	protestant	2.05065	0	12.3039	0
471	116	0	7	≥15		2013-04-09	≥15	single	Elementary	Student	protestant	2.05065	0
472	116	0	7	≥15		2013-04-09	≥15	single	Elementary	Student	protestant	2.05065	0
473	116	0	7	<15		2013-04-09	≥15	single	Elementary	Student	protestant	2.05065	0
474	116	0	7	<15		2013-04-09	≥15	single	Elementary	Student	protestant	2.05065	0
475	116	0	7	≥15		2013-04-09	≥15	single	Elementary	Student	protestant	2.05065	0
476	117	1	5	≥15		2012-10-29	≥15	single	Elementary	Student	protestant	2.49418	0	9.97673	0
477	117	0	5	≥15		2012-10-29	≥15	single	Elementary	Student	protestant	2.49418	0
478	117	0	5	≥15		2012-10-29	≥15	single	Elementary	Student	protestant	2.49418	0
479	117	0	5	<15		2012-10-29	≥15	single	Elementary	Student	protestant	2.49418	0
480	118	1	6	≥15		2012-10-29	≥15	single	Elementary	Student	protestant	2.49144	0	12.4572	0
481	118	0	6	≥15		2012-10-29	≥15	single	Elementary	Student	protestant	2.49144	0
482	118	0	6	≥15		2012-10-29	≥15	single	Elementary	Student	protestant	2.49144	0
483	118	0	6	≥15		2012-10-29	≥15	single	Elementary	Student	protestant	2.49144	0
484	118	0	6	≥15		2012-10-29	≥15	single	Elementary	Student	protestant	2.49144	0
485	119	1	7	≥15		2012-10-27	≥15	married	No schooling	Farmer	muslim	2.5024	0	15.0144	0
486	119	0	7	≥15		2012-10-27	≥15	married	No schooling	Farmer	muslim	2.5024	0
487	119	0	7	≥15		2012-10-27	≥15	married	No schooling	Farmer	muslim	2.5024	0
488	119	0	7	≥15		2012-10-27	≥15	married	No schooling	Farmer	muslim	2.5024	0
489	119	0	7	≥15		2012-10-27	≥15	married	No schooling	Farmer	muslim	2.5024	0
490	119	0	7	≥15		2012-10-27	≥15	married	No schooling	Farmer	muslim	2.5024	0
491	120	1	7	≥15		2011-03-04	≥15	married	No schooling	Farmer	muslim	4.13142	0	24.7885	0
492	120	0	7	≥15		2011-03-04	≥15	married	No schooling	Farmer	muslim	4.13142	0
493	120	0	7	≥15		2011-03-04	≥15	married	No schooling	Farmer	muslim	4.13142	0
494	120	0	7	<15		2011-03-04	≥15	married	No schooling	Farmer	muslim	4.13142	0
495	120	0	7	<15		2011-03-04	≥15	married	No schooling	Farmer	muslim	4.13142	0
496	120	0	7	<15		2011-03-04	≥15	married	No schooling	Farmer	muslim	4.13142	0
497	121	1	4	≥15		2011-03-22	≥15	married	No schooling	Farmer	protestant	4.10404	0	4.10404	0
498	122	1	7	≥15		2011-11-08	≥15	married	No schooling	Farmer	muslim	3.44969	0	20.7036	1
499	122	0	7	≥15		2011-11-08	≥15	married	No schooling	Farmer	muslim	3.44969	0
500	122	0	7	≥15		2011-11-08	≥15	married	No schooling	Farmer	muslim	3.44969	0
501	122	0	7	<15		2011-11-08	≥15	married	No schooling	Farmer	muslim	3.44969	0
502	122	0	7	<15		2011-11-08	≥15	married	No schooling	Farmer	muslim	3.44969	0
503	122	0	7	≥15	2015-04-23	2011-11-08	≥15	married	No schooling	Farmer	muslim	3.45517	1
504	123	1	7	≥15		2012-03-22	≥15	married	No schooling	Farmer	protestant	3.09925	0	9.29774	0
505	123	0	7	≥15		2012-03-22	≥15	married	No schooling	Farmer	protestant	3.09925	0
506	123	0	7	<15		2012-03-22	≥15	married	No schooling	Farmer	protestant	3.09925	0
507	124	1	7	≥15		2011-06-13	≥15	married	No schooling	Farmer	protestant	3.86037	0	23.1622	0
508	124	0	7	≥15		2011-06-13	≥15	married	No schooling	Farmer	protestant	3.86037	0
509	124	0	7	≥15		2011-06-13	≥15	married	No schooling	Farmer	protestant	3.86037	0
510	124	0	7	≥15		2011-06-13	≥15	married	No schooling	Farmer	protestant	3.86037	0
511	124	0	7	≥15		2011-06-13	≥15	married	No schooling	Farmer	protestant	3.86037	0
512	124	0	7	<15		2011-06-13	≥15	married	No schooling	Farmer	protestant	3.86037	0
513	125	1	4	≥15		2011-12-27	≥15	married	No schooling	Farmer	protestant	3.32923	0	9.98768	0
514	125	0	4	<15		2011-12-27	≥15	married	No schooling	Farmer	protestant	3.32923	0
515	125	0	4	<15		2011-12-27	≥15	married	No schooling	Farmer	protestant	3.32923	0
516	126	1	4	≥15		2012-10-11	≥15	married	Elementary	Merchant	protestant	2.53799	0	7.61396	0
517	126	0	4	≥15		2012-10-11	≥15	married	Elementary	Merchant	protestant	2.53799	0
518	126	0	4	≥15		2012-10-11	≥15	married	Elementary	Merchant	protestant	2.53799	0
519	127	1	4	≥15		2012-06-21	<15	married	Elementary	Merchant	protestant	2.83368	0	8.50103	0
520	127	0	4	≥15		2012-06-21	<15	married	Elementary	Merchant	protestant	2.83368	0
521	127	0	4	<15		2012-06-21	<15	married	Elementary	Merchant	protestant	2.83368	0
522	128	1	10	≥15		2011-02-11	≥15	married	Diplom and above	Government employee	protestant	4.18891	0	37.7002	0
523	128	0	10	≥15		2011-02-11	≥15	married	Diplom and above	Government employee	protestant	4.18891	0
524	128	0	10	≥15		2011-02-11	≥15	married	Diplom and above	Government employee	protestant	4.18891	0
525	128	0	10	≥15		2011-02-11	≥15	married	Diplom and above	Government employee	protestant	4.18891	0
526	128	0	10	<15		2011-02-11	≥15	married	Diplom and above	Government employee	protestant	4.18891	0
527	128	0	10	<15		2011-02-11	≥15	married	Diplom and above	Government employee	protestant	4.18891	0
528	128	0	10	<15		2011-02-11	≥15	married	Diplom and above	Government employee	protestant	4.18891	0
529	128	0	10	<15		2011-02-11	≥15	married	Diplom and above	Government employee	protestant	4.18891	0
530	128	0	10	<15		2011-02-11	≥15	married	Diplom and above	Government employee	protestant	4.18891	0
531	129	1	6	≥15		2011-04-07	≥15	married	High school	Farmer	muslim	4.03833	0	20.1916	0
532	129	0	6	≥15		2011-04-07	≥15	married	High school	Farmer	muslim	4.03833	0
533	129	0	6	<15		2011-04-07	≥15	married	High school	Farmer	muslim	4.03833	0
534	129	0	6	<15		2011-04-07	≥15	married	High school	Farmer	muslim	4.03833	0
535	129	0	6	<15		2011-04-07	≥15	married	High school	Farmer	muslim	4.03833	0
536	130	1	7	≥15		2011-05-03	≥15	married	High school	Farmer	muslim	3.96715	0	27.77	0
537	130	0	7	≥15		2011-05-03	≥15	married	High school	Farmer	muslim	3.96715	0
538	130	0	7	≥15		2011-05-03	≥15	married	High school	Farmer	muslim	3.96715	0
539	130	0	7	≥15		2011-05-03	≥15	married	High school	Farmer	muslim	3.96715	0
540	130	0	7	<15		2011-05-03	≥15	married	High school	Farmer	muslim	3.96715	0
541	130	0	7	<15		2011-05-03	≥15	married	High school	Farmer	muslim	3.96715	0
542	130	0	7	<15		2011-05-03	≥15	married	High school	Farmer	muslim	3.96715	0
543	131	1	5	≥15		2012-12-10	≥15	single	Elementary	Others, specify	protestant	2.36003	0	9.44011	0
544	131	0	5	≥15		2012-12-10	≥15	single	Elementary	Others, specify	protestant	2.36003	0
545	131	0	5	<15		2012-12-10	≥15	single	Elementary	Others, specify	protestant	2.36003	0
546	131	0	5	<15		2012-12-10	≥15	single	Elementary	Others, specify	protestant	2.36003	0
547	132	1	7	≥15		2012-06-21	<15	single	Others, specify	Farmer	protestant	2.83641	0	17.0185	0
548	132	0	7	≥15		2012-06-21	<15	single	Others, specify	Farmer	protestant	2.83641	0
549	132	0	7	<15		2012-06-21	<15	single	Others, specify	Farmer	protestant	2.83641	0
550	132	0	7	<15		2012-06-21	<15	single	Others, specify	Farmer	protestant	2.83641	0
551	132	0	7	<15		2012-06-21	<15	single	Others, specify	Farmer	protestant	2.83641	0
552	132	0	7	<15		2012-06-21	<15	single	Others, specify	Farmer	protestant	2.83641	0
553	133	0	5	≥15		2011-03-09	≥15	married	No schooling	Farmer	protestant	4.13415	0
554	133	0	5	≥15		2011-03-09	≥15	married	No schooling	Farmer	protestant	4.13415	0
555	133	0	5	<15		2011-03-09	≥15	married	No schooling	Farmer	protestant	4.13415	0
556	133	1	5	≥15		2012-06-21	≥15	married	No schooling	Farmer	protestant	2.84736	0	15.2498	0
557	134	1	7	≥15		2011-03-01	≥15	single	No schooling	Housewife	protestant	4.15606	0	20.0849	2
558	134	0	7	≥15		2011-03-01	≥15	single	No schooling	Housewife	protestant	4.15606	0
559	134	0	7	<15		2011-03-01	≥15	single	No schooling	Housewife	protestant	4.15606	0
560	134	0	7	<15		2011-03-01	≥15	single	No schooling	Housewife	protestant	4.15606	0
561	134	0	7	≥15	2011-10-05	2011-03-01	≥15	single	No schooling	Housewife	protestant	0.596851	1
562	134	0	7	≥15	2014-01-10	2011-03-01	≥15	single	No schooling	Housewife	protestant	2.86379	1
563	135	1	5	≥15		2010-11-14	≥15	married	No schooling	Farmer	protestant	4.44079	0	17.7632	0
564	135	0	5	≥15		2010-11-14	≥15	married	No schooling	Farmer	protestant	4.44079	0
565	135	0	5	<15		2010-11-14	≥15	married	No schooling	Farmer	protestant	4.44079	0
566	135	0	5	<15		2010-11-14	≥15	married	No schooling	Farmer	protestant	4.44079	0
567	136	1	3	≥15		2012-04-12	≥15	married	No schooling	Farmer	protestant	3.0308	0	6.0616	0
568	136	0	3	<15		2012-04-12	≥15	married	No schooling	Farmer	protestant	3.0308	0
569	137	1	5	≥15		2012-03-07	≥15	married	Elementary	Farmer	protestant	3.27173	0	13.0869	0
570	137	0	5	<15		2012-03-07	≥15	married	Elementary	Farmer	protestant	3.27173	0
571	137	0	5	<15		2012-03-07	≥15	married	Elementary	Farmer	protestant	3.27173	0
572	137	0	5	<15		2012-03-07	≥15	married	Elementary	Farmer	protestant	3.27173	0
573	139	1	3	<15		2013-03-24	≥15	married	No schooling	Farmer	protestant	2.0835	0	4.16701	0
574	139	0	3	≥15		2013-03-24	≥15	married	No schooling	Farmer	protestant	2.0835	0
575	140	1	5	≥15		2012-03-24	≥15	married	No schooling	Farmer	protestant	3.08282	0	12.3313	0
576	140	0	5	<15		2012-03-24	≥15	married	No schooling	Farmer	protestant	3.08282	0
577	140	0	5	<15		2012-03-24	≥15	married	No schooling	Farmer	protestant	3.08282	0
578	140	0	5	<15		2012-03-24	≥15	married	No schooling	Farmer	protestant	3.08282	0
579	141	1	5	≥15		2012-06-26	≥15	married	No schooling	Farmer	protestant	2.82546	0	14.1273	0
580	141	0	5	<15		2012-06-26	≥15	married	No schooling	Farmer	protestant	2.82546	0
581	141	0	5	≥15		2012-06-26	≥15	married	No schooling	Farmer	protestant	2.82546	0
582	141	0	5	≥15		2012-06-26	≥15	married	No schooling	Farmer	protestant	2.82546	0
583	141	0	5	≥15		2012-06-26	≥15	married	No schooling	Farmer	protestant	2.82546	0
584	142	1	3	≥15		2012-03-07	≥15	single	No schooling	Housewife	protestant	3.12936	0	6.25873	0
585	142	0	3	≥15		2012-03-07	≥15	single	No schooling	Housewife	protestant	3.12936	0
586	143	1	6	≥15		2013-04-03	≥15	married	Elementary	Farmer	muslim	2.05613	0	12.3368	0
587	143	0	6	≥15		2013-04-03	≥15	married	Elementary	Farmer	muslim	2.05613	0
588	143	0	6	<15		2013-04-03	≥15	married	Elementary	Farmer	muslim	2.05613	0
589	143	0	6	<15		2013-04-03	≥15	married	Elementary	Farmer	muslim	2.05613	0
590	143	0	6	<15		2013-04-03	≥15	married	Elementary	Farmer	muslim	2.05613	0
591	143	0	6	<15		2013-04-03	≥15	married	Elementary	Farmer	muslim	2.05613	0
592	144	0	7	≥15		2011-04-28	≥15	married	Elementary	Housewife	muslim	3.96715	0
593	144	0	7	≥15		2011-04-28	≥15	married	Elementary	Housewife	muslim	3.96715	0
594	144	0	7	≥15		2011-04-28	≥15	married	Elementary	Housewife	muslim	3.96715	0
595	144	0	7	≥15		2011-04-28	≥15	married	Elementary	Housewife	muslim	3.96715	0
596	144	0	7	≥15		2011-04-28	≥15	married	Elementary	Housewife	muslim	3.96715	0
597	144	1	7	≥15	2013-04-04	2011-04-28	≥15	married	Elementary	Housewife	muslim	1.93566	1	21.7714	1
598	145	1	3	≥15		2011-02-23	≥15	married	Elementary	Farmer	protestant	4.16427	0	8.32854	0
599	145	0	3	≥15		2011-02-23	≥15	married	Elementary	Farmer	protestant	4.16427	0
600	146	1	5	≥15		2012-06-26	≥15	married	No schooling	Farmer	protestant	2.82546	0	11.3018	0
601	146	0	5	≥15		2012-06-26	≥15	married	No schooling	Farmer	protestant	2.82546	0
602	146	0	5	≥15		2012-06-26	≥15	married	No schooling	Farmer	protestant	2.82546	0
603	146	0	5	<15		2012-06-26	≥15	married	No schooling	Farmer	protestant	2.82546	0
604	147	1	7	≥15		2012-04-08	≥15	married	No schooling	Housewife	protestant	3.04175	0	18.2505	0
605	147	0	7	≥15		2012-04-08	≥15	married	No schooling	Housewife	protestant	3.04175	0
606	147	0	7	≥15		2012-04-08	≥15	married	No schooling	Housewife	protestant	3.04175	0
607	147	0	7	<15		2012-04-08	≥15	married	No schooling	Housewife	protestant	3.04175	0
608	147	0	7	<15		2012-04-08	≥15	married	No schooling	Housewife	protestant	3.04175	0
609	147	0	7	<15		2012-04-08	≥15	married	No schooling	Housewife	protestant	3.04175	0
610	148	1	5	≥15		2011-04-20	≥15	married	No schooling	Farmer	protestant	4.01095	0	12.1643	1
611	148	0	5	≥15		2011-04-20	≥15	married	No schooling	Farmer	protestant	4.01095	0
612	148	0	5	<15		2011-04-20	≥15	married	No schooling	Farmer	protestant	4.01095	0
613	148	0	5	≥15	2011-06-07	2011-04-20	≥15	married	No schooling	Farmer	protestant	0.131417	1
614	149	1	4	≥15		2012-08-11	≥15	married	No schooling	Housewife	protestant	2.69952	0	8.09856	0
615	149	0	4	<15		2012-08-11	≥15	married	No schooling	Housewife	protestant	2.69952	0
616	149	0	4	<15		2012-08-11	≥15	married	No schooling	Housewife	protestant	2.69952	0
617	150	1	4	≥15		2012-09-04	≥15	married	No schooling	Farmer	protestant	2.63381	0	7.90144	0
618	150	0	4	<15		2012-09-04	≥15	married	No schooling	Farmer	protestant	2.63381	0
619	150	0	4	<15		2012-09-04	≥15	married	No schooling	Farmer	protestant	2.63381	0
620	151	1	5	≥15		2011-02-21	≥15	married	No schooling	Farmer	protestant	4.16975	0	16.679	0
621	151	0	5	<15		2011-02-21	≥15	married	No schooling	Farmer	protestant	4.16975	0
622	151	0	5	<15		2011-02-21	≥15	married	No schooling	Farmer	protestant	4.16975	0
623	151	0	5	<15		2011-02-21	≥15	married	No schooling	Farmer	protestant	4.16975	0
624	152	1	5	≥15		2012-06-26	≥15	single	Elementary	Housewife	protestant	2.82546	0	11.3018	0
625	152	0	5	≥15		2012-06-26	≥15	single	Elementary	Housewife	protestant	2.82546	0
626	152	0	5	≥15		2012-06-26	≥15	single	Elementary	Housewife	protestant	2.82546	0
627	152	0	5	≥15		2012-06-26	≥15	single	Elementary	Housewife	protestant	2.82546	0
628	153	1	7	≥15		2012-02-19	≥15	married	No schooling	Farmer	protestant	3.17591	0	19.0554	0
629	153	0	7	<15		2012-02-19	≥15	married	No schooling	Farmer	protestant	3.17591	0
630	153	0	7	≥15		2012-02-19	≥15	married	No schooling	Farmer	protestant	3.17591	0
631	153	0	7	≥15		2012-02-19	≥15	married	No schooling	Farmer	protestant	3.17591	0
632	153	0	7	≥15		2012-02-19	≥15	married	No schooling	Farmer	protestant	3.17591	0
633	153	0	7	<15		2012-02-19	≥15	married	No schooling	Farmer	protestant	3.17591	0
634	154	1	9	≥15		2011-03-05	≥15	married	No schooling	Farmer	protestant	4.13689	0	33.0951	0
635	154	0	9	≥15		2011-03-05	≥15	married	No schooling	Farmer	protestant	4.13689	0
636	154	0	9	≥15		2011-03-05	≥15	married	No schooling	Farmer	protestant	4.13689	0
637	154	0	9	≥15		2011-03-05	≥15	married	No schooling	Farmer	protestant	4.13689	0
638	154	0	9	<15		2011-03-05	≥15	married	No schooling	Farmer	protestant	4.13689	0
639	154	0	9	<15		2011-03-05	≥15	married	No schooling	Farmer	protestant	4.13689	0
640	154	0	9	<15		2011-03-05	≥15	married	No schooling	Farmer	protestant	4.13689	0
641	154	0	9	<15		2011-03-05	≥15	married	No schooling	Farmer	protestant	4.13689	0
642	155	1	6	≥15		2012-09-04	≥15	married	No schooling	Housewife	protestant	2.63381	0	10.9678	0
643	155	0	6	≥15		2013-03-24	≥15	married	No schooling	Housewife	protestant	2.0835	0
644	155	0	6	<15		2013-03-24	≥15	married	No schooling	Housewife	protestant	2.0835	0
645	155	0	6	<15		2013-03-24	≥15	married	No schooling	Housewife	protestant	2.0835	0
646	155	0	6	<15		2013-03-24	≥15	married	No schooling	Housewife	protestant	2.0835	0
647	156	1	5	≥15		2011-04-03	≥15	married	No schooling	Housewife	protestant	4.05749	0	16.23	0
648	156	0	5	<15		2011-04-03	≥15	married	No schooling	Housewife	protestant	4.05749	0
649	156	0	5	<15		2011-04-03	≥15	married	No schooling	Housewife	protestant	4.05749	0
650	156	0	5	<15		2011-04-03	≥15	married	No schooling	Housewife	protestant	4.05749	0
651	157	1	5	≥15		2012-06-26	≥15	married	No schooling	Farmer	protestant	2.82546	0	11.3018	0
652	157	0	5	≥15		2012-06-26	≥15	married	No schooling	Farmer	protestant	2.82546	0
653	157	0	5	≥15		2012-06-26	≥15	married	No schooling	Farmer	protestant	2.82546	0
654	157	0	5	<15		2012-06-26	≥15	married	No schooling	Farmer	protestant	2.82546	0
655	158	1	5	≥15		2012-06-26	≥15	married	No schooling	Farmer	protestant	2.82272	0	11.2909	0
656	158	0	5	≥15		2012-06-26	≥15	married	No schooling	Farmer	protestant	2.82272	0
657	158	0	5	≥15		2012-06-26	≥15	married	No schooling	Farmer	protestant	2.82272	0
658	158	0	5	≥15		2012-06-26	≥15	married	No schooling	Farmer	protestant	2.82272	0
659	160	1	7	<15		2011-09-05	≥15	married	No schooling	Housewife	protestant	3.63039	0	21.7823	0
660	160	0	7	≥15		2011-09-05	≥15	married	No schooling	Housewife	protestant	3.63039	0
661	160	0	7	<15		2011-09-05	≥15	married	No schooling	Housewife	protestant	3.63039	0
662	160	0	7	<15		2011-09-05	≥15	married	No schooling	Housewife	protestant	3.63039	0
663	160	0	7	<15		2011-09-05	≥15	married	No schooling	Housewife	protestant	3.63039	0
664	160	0	7	≥15		2011-09-05	≥15	married	No schooling	Housewife	protestant	3.63039	0
665	162	1	4	≥15		2010-12-07	≥15	married	No schooling	Housewife	protestant	4.37509	0	13.1253	0
666	162	0	4	≥15		2010-12-07	≥15	married	No schooling	Housewife	protestant	4.37509	0
667	162	0	4	<15		2010-12-07	≥15	married	No schooling	Housewife	protestant	4.37509	0
668	163	1	5	≥15		2012-03-24	≥15	married	No schooling	Farmer	protestant	3.08008	0	12.3203	0
669	163	0	5	≥15		2012-03-24	≥15	married	No schooling	Farmer	protestant	3.08008	0
670	163	0	5	≥15		2012-03-24	≥15	married	No schooling	Farmer	protestant	3.08008	0
671	163	0	5	<15		2012-03-24	≥15	married	No schooling	Farmer	protestant	3.08008	0
672	164	1	7	≥15		2012-01-12	<15	single	Elementary	Student	protestant	3.27721	0	19.6632	0
673	164	0	7	≥15		2012-01-12	<15	single	Elementary	Student	protestant	3.27721	0
674	164	0	7	≥15		2012-01-12	<15	single	Elementary	Student	protestant	3.27721	0
675	164	0	7	<15		2012-01-12	<15	single	Elementary	Student	protestant	3.27721	0
676	164	0	7	<15		2012-01-12	<15	single	Elementary	Student	protestant	3.27721	0
677	164	0	7	≥15		2012-01-12	<15	single	Elementary	Student	protestant	3.27721	0
678	165	1	6	≥15		2012-03-30	≥15	married	Elementary	Daily laborers	protestant	3.06366	0	15.3183	0
679	165	0	6	≥15		2012-03-30	≥15	married	Elementary	Daily laborers	protestant	3.06366	0
680	165	0	6	≥15		2012-03-30	≥15	married	Elementary	Daily laborers	protestant	3.06366	0
681	165	0	6	<15		2012-03-30	≥15	married	Elementary	Daily laborers	protestant	3.06366	0
682	165	0	6	<15		2012-03-30	≥15	married	Elementary	Daily laborers	protestant	3.06366	0
683	166	1	5	≥15		2013-01-12	≥15	married	No schooling	Farmer	protestant	2.27789	0	9.11157	0
684	166	0	5	≥15		2013-01-12	≥15	married	No schooling	Farmer	protestant	2.27789	0
685	166	0	5	≥15		2013-01-12	≥15	married	No schooling	Farmer	protestant	2.27789	0
686	166	0	5	≥15		2013-01-12	≥15	married	No schooling	Farmer	protestant	2.27789	0
687	167	1	5	≥15		2011-05-01	≥15	married	No schooling	Housewife	protestant	3.98084	0	15.9233	0
688	167	0	5	≥15		2011-05-01	≥15	married	No schooling	Housewife	protestant	3.98084	0
689	167	0	5	≥15		2011-05-01	≥15	married	No schooling	Housewife	protestant	3.98084	0
690	167	0	5	≥15		2011-05-01	≥15	married	No schooling	Housewife	protestant	3.98084	0
691	168	1	4	≥15		2012-08-09	≥15	married	No schooling	Farmer	catholic	2.705	0	8.11499	0
692	168	0	4	≥15		2012-08-09	≥15	married	No schooling	Farmer	catholic	2.705	0
693	168	0	4	≥15		2012-08-09	≥15	married	No schooling	Farmer	catholic	2.705	0
694	169	1	3	≥15		2012-04-03	≥15	married	No schooling	Farmer	protestant	3.05544	0	6.11088	0
695	169	0	3	≥15		2012-04-03	≥15	married	No schooling	Farmer	protestant	3.05544	0
696	172	1	4	≥15		2011-07-26	≥15	married	Elementary	Housewife	catholic	3.75086	0	7.50181	1
697	172	0	4	≥15	2011-07-26	2011-07-26	≥15	married	Elementary	Housewife	catholic	0.0001	1
698	172	0	4	≥15		2011-07-26	≥15	married	Elementary	Housewife	catholic	3.75086	0
699	173	1	3	≥15		2011-05-23	≥15	married	Elementary	Housewife	protestant	3.92608	0	7.85216	0
700	173	0	3	≥15		2011-05-23	≥15	married	Elementary	Housewife	protestant	3.92608	0
701	174	1	3	≥15		2013-02-01	≥15	married	No schooling	Housewife	catholic	2.22861	0	4.45722	0
702	174	0	3	≥15		2013-02-01	≥15	married	No schooling	Housewife	catholic	2.22861	0
703	175	1	3	≥15		2012-10-23	≥15	married	No schooling	Housewife	catholic	2.50513	0	5.01027	0
704	175	0	3	≥15		2012-10-23	≥15	married	No schooling	Housewife	catholic	2.50513	0
705	176	1	3	≥15		2011-05-10	≥15	married	No schooling	Farmer	catholic	3.96167	0	7.92334	0
706	176	0	3	≥15		2011-05-10	≥15	married	No schooling	Farmer	catholic	3.96167	0
707	177	1	3	≥15		2011-12-29	≥15	married	No schooling	Farmer	catholic	3.32375	0	6.6475	0
708	177	0	3	≥15		2011-12-29	≥15	married	No schooling	Farmer	catholic	3.32375	0
709	178	1	3	≥15		2012-12-10	≥15	married	No schooling	Housewife	protestant	2.37098	0	4.74196	0
710	178	0	3	≥15		2012-12-10	≥15	married	No schooling	Housewife	protestant	2.37098	0
711	179	1	5	≥15		2012-04-04	≥15	married	No schooling	Housewife	protestant	3.0527	0	12.2108	0
712	179	0	5	≥15		2012-04-04	≥15	married	No schooling	Housewife	protestant	3.0527	0
713	179	0	5	≥15		2012-04-04	≥15	married	No schooling	Housewife	protestant	3.0527	0
714	179	0	5	≥15		2012-04-04	≥15	married	No schooling	Housewife	protestant	3.0527	0
715	180	1	4	≥15		2013-02-11	≥15	married	Elementary	Farmer	catholic	2.19576	0	6.58727	0
716	180	0	4	≥15		2013-02-11	≥15	married	Elementary	Farmer	catholic	2.19576	0
717	180	0	4	≥15		2013-02-11	≥15	married	Elementary	Farmer	catholic	2.19576	0
718	181	1	4	≥15		2012-04-05	≥15	married	Elementary	Farmer	Orthodox	3.0527	0	9.15811	0
719	181	0	4	≥15		2012-04-05	≥15	married	Elementary	Farmer	Orthodox	3.0527	0
720	181	0	4	≥15		2012-04-05	≥15	married	Elementary	Farmer	Orthodox	3.0527	0
721	183	1	5	≥15		2011-12-14	≥15	married	No schooling	Farmer	protestant	3.35113	0	13.4045	0
722	183	0	5	≥15		2011-12-14	≥15	married	No schooling	Farmer	protestant	3.35113	0
723	183	0	5	≥15		2011-12-14	≥15	married	No schooling	Farmer	protestant	3.35113	0
724	183	0	5	<15		2011-12-14	≥15	married	No schooling	Farmer	protestant	3.35113	0
725	184	1	5	≥15		2012-01-12	≥15	married	No schooling	Housewife	protestant	3.27173	0	13.0869	0
726	184	0	5	<15		2012-01-12	≥15	married	No schooling	Housewife	protestant	3.27173	0
727	184	0	5	<15		2012-01-12	≥15	married	No schooling	Housewife	protestant	3.27173	0
728	184	0	5	<15		2012-01-12	≥15	married	No schooling	Housewife	protestant	3.27173	0
729	185	1	4	<15		2012-10-05	≥15	married	Elementary	Farmer	protestant	2.54073	0	7.62218	0
730	185	0	4	<15		2012-10-05	≥15	married	Elementary	Farmer	protestant	2.54073	0
731	185	0	4	<15		2012-10-05	≥15	married	Elementary	Farmer	protestant	2.54073	0
732	186	0	8	≥15		2012-01-31	≥15	married	Elementary	Farmer	protestant	3.21971	0
733	186	0	8	≥15		2012-01-31	≥15	married	Elementary	Farmer	protestant	3.21971	0
734	186	0	8	≥15		2012-01-31	≥15	married	Elementary	Farmer	protestant	3.21971	0
735	186	0	8	<15		2012-01-31	≥15	married	Elementary	Farmer	protestant	3.21971	0
736	186	0	8	<15		2012-01-31	≥15	married	Elementary	Farmer	protestant	3.21971	0
737	186	0	8	<15		2012-01-31	≥15	married	Elementary	Farmer	protestant	3.21971	0
738	186	1	8	≥15		2012-10-05	≥15	married	Elementary	Farmer	protestant	2.54073	0	21.859	0
739	188	1	3	≥15		2012-01-10	≥15	married	No schooling	Merchant	Orthodox	3.27721	0	6.55441	0
740	188	0	3	<15		2012-01-10	≥15	married	No schooling	Merchant	Orthodox	3.27721	0
741	189	1	8	≥15		2012-02-16	≥15	married	No schooling	Farmer	protestant	3.17864	0	22.2505	0
742	189	0	8	≥15		2012-02-16	≥15	married	No schooling	Farmer	protestant	3.17864	0
743	189	0	8	≥15		2012-02-16	≥15	married	No schooling	Farmer	protestant	3.17864	0
744	189	0	8	≥15		2012-02-16	≥15	married	No schooling	Farmer	protestant	3.17864	0
745	189	0	8	<15		2012-02-16	≥15	married	No schooling	Farmer	protestant	3.17864	0
746	189	0	8	<15		2012-02-16	≥15	married	No schooling	Farmer	protestant	3.17864	0
747	189	0	8	<15		2012-02-16	≥15	married	No schooling	Farmer	protestant	3.17864	0
748	190	1	8	≥15		2011-08-15	≥15	married	No schooling	Farmer	protestant	3.68515	0	25.796	0
749	190	0	8	≥15		2011-08-15	≥15	married	No schooling	Farmer	protestant	3.68515	0
750	190	0	8	≥15		2011-08-15	≥15	married	No schooling	Farmer	protestant	3.68515	0
751	190	0	8	≥15		2011-08-15	≥15	married	No schooling	Farmer	protestant	3.68515	0
752	190	0	8	≥15		2011-08-15	≥15	married	No schooling	Farmer	protestant	3.68515	0
753	190	0	8	≥15		2011-08-15	≥15	married	No schooling	Farmer	protestant	3.68515	0
754	190	0	8	<15		2011-08-15	≥15	married	No schooling	Farmer	protestant	3.68515	0
755	191	1	6	≥15		2011-12-18	≥15	married	No schooling	Farmer	protestant	3.33744	0	16.6872	0
756	191	0	6	≥15		2011-12-18	≥15	married	No schooling	Farmer	protestant	3.33744	0
757	191	0	6	≥15		2011-12-18	≥15	married	No schooling	Farmer	protestant	3.33744	0
758	191	0	6	≥15		2011-12-18	≥15	married	No schooling	Farmer	protestant	3.33744	0
759	191	0	6	<15		2011-12-18	≥15	married	No schooling	Farmer	protestant	3.33744	0
760	192	1	6	≥15		2012-04-26	≥15	married	Diplom and above	Government employee	Orthodox	2.987	0	14.935	0
761	192	0	6	<15		2012-04-26	≥15	married	Diplom and above	Government employee	Orthodox	2.987	0
762	192	0	6	<15		2012-04-26	≥15	married	Diplom and above	Government employee	Orthodox	2.987	0
763	192	0	6	<15		2012-04-26	≥15	married	Diplom and above	Government employee	Orthodox	2.987	0
764	192	0	6	<15		2012-04-26	≥15	married	Diplom and above	Government employee	Orthodox	2.987	0
765	193	1	4	≥15		2011-07-26	≥15	married	Elementary	Merchant	Jehovah Witness	3.7399	0	11.2197	0
766	193	0	4	<15		2011-07-26	≥15	married	Elementary	Merchant	Jehovah Witness	3.7399	0
767	193	0	4	<15		2011-07-26	≥15	married	Elementary	Merchant	Jehovah Witness	3.7399	0
768	194	1	4	≥15		2012-04-20	≥15	married	No schooling	Farmer	No Religion	3.00342	0	9.01027	0
769	194	0	4	<15		2012-04-20	≥15	married	No schooling	Farmer	No Religion	3.00342	0
770	194	0	4	<15		2012-04-20	≥15	married	No schooling	Farmer	No Religion	3.00342	0
771	195	1	8	≥15		2010-11-12	≥15	single	No schooling	Farmer	No Religion	4.43806	0	31.0664	0
772	195	0	8	≥15		2010-11-12	≥15	single	No schooling	Farmer	No Religion	4.43806	0
773	195	0	8	≥15		2010-11-12	≥15	single	No schooling	Farmer	No Religion	4.43806	0
774	195	0	8	≥15		2010-11-12	≥15	single	No schooling	Farmer	No Religion	4.43806	0
775	195	0	8	<15		2010-11-12	≥15	single	No schooling	Farmer	No Religion	4.43806	0
776	195	0	8	<15		2010-11-12	≥15	single	No schooling	Farmer	No Religion	4.43806	0
777	195	0	8	<15		2010-11-12	≥15	single	No schooling	Farmer	No Religion	4.43806	0
778	196	1	4	≥15		2011-06-23	≥15	married	No schooling	Farmer	protestant	3.82752	0	11.4825	0
779	196	0	4	≥15		2011-06-23	≥15	married	No schooling	Farmer	protestant	3.82752	0
780	196	0	4	<15		2011-06-23	≥15	married	No schooling	Farmer	protestant	3.82752	0
781	197	1	4	≥15		2011-03-15	≥15	married	No schooling	Farmer	muslim	4.09856	0	12.2957	0
782	197	0	4	<15		2011-03-15	≥15	married	No schooling	Farmer	muslim	4.09856	0
783	197	0	4	<15		2011-03-15	≥15	married	No schooling	Farmer	muslim	4.09856	0
784	198	1	5	≥15		2011-03-10	≥15	married	Elementary	Farmer	protestant	4.11773	0	16.4709	0
785	198	0	5	<15		2011-03-10	≥15	married	Elementary	Farmer	protestant	4.11773	0
786	198	0	5	<15		2011-03-10	≥15	married	Elementary	Farmer	protestant	4.11773	0
787	198	0	5	<15		2011-03-10	≥15	married	Elementary	Farmer	protestant	4.11773	0
788	199	1	8	≥15		2012-09-11	≥15	married	Elementary	Farmer	protestant	2.60917	0	18.2642	0
789	199	0	8	≥15		2012-09-11	≥15	married	Elementary	Farmer	protestant	2.60917	0
790	199	0	8	≥15		2012-09-11	≥15	married	Elementary	Farmer	protestant	2.60917	0
791	199	0	8	<15		2012-09-11	≥15	married	Elementary	Farmer	protestant	2.60917	0
792	199	0	8	<15		2012-09-11	≥15	married	Elementary	Farmer	protestant	2.60917	0
793	199	0	8	<15		2012-09-11	≥15	married	Elementary	Farmer	protestant	2.60917	0
794	199	0	8	<15		2012-09-11	≥15	married	Elementary	Farmer	protestant	2.60917	0
795	200	1	5	≥15		2010-09-21	≥15	married	No schooling	Farmer	muslim	4.57769	0	13.7332	1
796	200	0	5	≥15		2010-09-21	≥15	married	No schooling	Farmer	muslim	4.57769	0
797	200	0	5	≥15	2010-09-21	2010-09-21	≥15	married	No schooling	Farmer	muslim	0.0001	1
798	200	0	5	<15		2010-09-21	≥15	married	No schooling	Farmer	muslim	4.57769	0
799	201	1	9	≥15		2012-05-23	≥15	married	No schooling	Farmer	protestant	2.91034	0	20.3641	1
800	201	0	9	≥15		2012-05-23	≥15	married	No schooling	Farmer	protestant	2.91034	0
801	201	0	9	≥15		2012-05-23	≥15	married	No schooling	Farmer	protestant	2.91034	0
802	201	0	9	≥15	2012-05-24	2012-05-23	≥15	married	No schooling	Farmer	protestant	0.00273785	1
803	201	0	9	≥15		2012-05-24	≥15	married	No schooling	Farmer	protestant	2.9076	0
804	201	0	9	≥15		2012-05-24	≥15	married	No schooling	Farmer	protestant	2.9076	0
805	201	0	9	<15		2012-05-24	≥15	married	No schooling	Farmer	protestant	2.9076	0
806	201	0	9	<15		2012-05-24	≥15	married	No schooling	Farmer	protestant	2.9076	0
807	203	1	6	≥15		2012-01-09	≥15	married	No schooling	Farmer	others ,specify	3.28268	0	16.4134	0
808	203	0	6	≥15		2012-01-09	≥15	married	No schooling	Farmer	others ,specify	3.28268	0
809	203	0	6	<15		2012-01-09	≥15	married	No schooling	Farmer	others ,specify	3.28268	0
810	203	0	6	<15		2012-01-09	≥15	married	No schooling	Farmer	others ,specify	3.28268	0
811	203	0	6	<15		2012-01-09	≥15	married	No schooling	Farmer	others ,specify	3.28268	0
812	205	1	4	<15		2010-11-02	≥15	single	Elementary	Student	protestant	4.46817	0	17.8727	0
813	205	0	4	≥15		2010-11-02	≥15	single	Elementary	Student	protestant	4.46817	0
814	205	0	4	≥15		2010-11-02	≥15	single	Elementary	Student	protestant	4.46817	0
815	205	0	4	<15		2010-11-02	≥15	single	Elementary	Student	protestant	4.46817	0
816	206	1	5	≥15		2013-03-28	≥15	single	No schooling	Housewife	protestant	2.06434	0	8.25736	0
817	206	0	5	≥15		2013-03-28	≥15	single	No schooling	Housewife	protestant	2.06434	0
818	206	0	5	<15		2013-03-28	≥15	single	No schooling	Housewife	protestant	2.06434	0
819	206	0	5	<15		2013-03-28	≥15	single	No schooling	Housewife	protestant	2.06434	0
820	207	1	4	≥15		2010-09-12	≥15	married	No schooling	Farmer	protestant	4.60507	0	11.1485	1
821	207	0	4	≥15		2010-09-12	≥15	married	No schooling	Farmer	protestant	4.60507	0
822	207	0	4	≥15	2012-08-20	2010-09-12	≥15	married	No schooling	Farmer	protestant	1.9384	1
823	208	1	5	≥15		2012-04-06	<15	single	No schooling	Student	protestant	3.03354	0	9.42094	1
824	208	0	5	<15		2012-04-06	<15	single	No schooling	Student	protestant	3.03354	0
825	208	0	5	<15		2012-04-06	<15	single	No schooling	Student	protestant	3.03354	0
826	208	0	5	≥15	2012-08-01	2012-04-06	<15	single	No schooling	Student	protestant	0.320329	1
827	209	0	4	<15		2010-10-18	≥15	married	No schooling	Farmer	protestant	4.51198	0
828	209	1	4	<15		2012-01-14	≥15	married	No schooling	Farmer	protestant	3.27173	0	17.5989	0
829	209	0	4	≥15		2012-01-14	≥15	married	No schooling	Farmer	protestant	3.27173	0
830	209	0	4	<15		2012-01-14	≥15	married	No schooling	Farmer	protestant	3.27173	0
831	209	0	4	<15		2012-01-14	≥15	married	No schooling	Farmer	protestant	3.27173	0
832	210	1	4	≥15		2010-10-18	≥15	married	No schooling	Farmer	protestant	4.51198	0	12.5339	1
833	210	0	4	≥15		2010-10-18	≥15	married	No schooling	Farmer	protestant	4.51198	0
834	210	0	4	≥15	2014-04-22	2010-10-18	≥15	married	No schooling	Farmer	protestant	3.50992	1
835	211	1	4	≥15		2010-11-04	≥15	married	No schooling	Farmer	protestant	4.46543	0	13.3963	0
836	211	0	4	≥15		2010-11-04	≥15	married	No schooling	Farmer	protestant	4.46543	0
837	211	0	4	≥15		2010-11-04	≥15	married	No schooling	Farmer	protestant	4.46543	0
838	213	1	4	≥15		2011-05-24	≥15	single	No schooling	Housewife	protestant	3.91513	0	23.4908	0
839	213	0	6	≥15		2011-05-24	≥15	married	No schooling	Daily laborers	Orthodox	3.91513	0
840	213	0	6	<15		2011-05-24	≥15	married	No schooling	Daily laborers	Orthodox	3.91513	0
841	213	0	6	<15		2011-05-24	≥15	married	No schooling	Daily laborers	Orthodox	3.91513	0
842	213	0	6	<15		2011-05-24	≥15	married	No schooling	Daily laborers	Orthodox	3.91513	0
843	213	0	6	<15		2011-05-24	≥15	married	No schooling	Daily laborers	Orthodox	3.91513	0
844	214	1	6	≥15		2013-01-29	≥15	married	No schooling	Farmer	protestant	2.22861	0	11.1431	0
845	214	0	6	≥15		2013-01-29	≥15	married	No schooling	Farmer	protestant	2.22861	0
846	214	0	6	≥15		2013-01-29	≥15	married	No schooling	Farmer	protestant	2.22861	0
847	214	0	6	<15		2013-01-29	≥15	married	No schooling	Farmer	protestant	2.22861	0
848	214	0	6	<15		2013-01-29	≥15	married	No schooling	Farmer	protestant	2.22861	0
849	215	1	6	≥15		2013-01-02	≥15	married	No schooling	Daily laborers	protestant	2.30253	0	11.5127	0
850	215	0	6	≥15		2013-01-02	≥15	married	No schooling	Daily laborers	protestant	2.30253	0
851	215	0	6	≥15		2013-01-02	≥15	married	No schooling	Daily laborers	protestant	2.30253	0
852	215	0	6	≥15		2013-01-02	≥15	married	No schooling	Daily laborers	protestant	2.30253	0
853	215	0	6	<15		2013-01-02	≥15	married	No schooling	Daily laborers	protestant	2.30253	0
854	217	0	3	≥15		2011-10-13	≥15	married	No schooling	Farmer	protestant	3.52635	0
855	217	1	3	≥15	2012-07-11	2011-10-13	≥15	married	No schooling	Farmer	protestant	0.744695	1	4.27105	1
856	218	1	7	≥15		2011-05-23	≥15	married	No schooling	Farmer	protestant	3.91786	0	19.8576	1
857	218	0	7	≥15		2011-05-23	≥15	married	No schooling	Farmer	protestant	3.90418	0
858	218	0	7	<15		2011-05-23	≥15	married	No schooling	Farmer	protestant	3.90418	0
859	218	0	7	<15		2011-05-23	≥15	married	No schooling	Farmer	protestant	3.90418	0
860	218	0	7	<15		2011-05-23	≥15	married	No schooling	Farmer	protestant	3.90418	0
861	218	0	7	≥15	2011-09-18	2011-05-23	<15	single	No schooling	Farmer	protestant	0.323066	1
862	219	1	8	≥15		2011-12-25	≥15	married	No schooling	Farmer	protestant	3.3128	0	23.1896	0
863	219	0	8	<15		2011-12-25	≥15	married	No schooling	Farmer	protestant	3.3128	0
864	219	0	8	≥15		2011-12-25	≥15	married	No schooling	Farmer	protestant	3.3128	0
865	219	0	8	≥15		2011-12-25	≥15	married	No schooling	Farmer	protestant	3.3128	0
866	219	0	8	<15		2011-12-25	≥15	married	No schooling	Farmer	protestant	3.3128	0
867	219	0	8	<15		2011-12-25	≥15	married	No schooling	Farmer	protestant	3.3128	0
868	219	0	8	<15		2011-12-25	≥15	married	No schooling	Farmer	protestant	3.3128	0
869	220	1	6	≥15		2011-06-02	≥15	married	No schooling	Farmer	muslim	3.8768	0	19.384	0
870	220	0	6	≥15		2011-06-02	≥15	married	No schooling	Farmer	muslim	3.8768	0
871	220	0	6	<15		2011-06-02	≥15	married	No schooling	Farmer	muslim	3.8768	0
872	220	0	6	<15		2011-06-02	≥15	married	No schooling	Farmer	muslim	3.8768	0
873	220	0	6	<15		2011-06-02	≥15	married	No schooling	Farmer	muslim	3.8768	0
874	221	1	2	≥15		2011-08-22	≥15	married	Elementary	Farmer	protestant	3.65777	0	3.65777	0
875	222	1	3	≥15	2013-03-27	2011-01-26	≥15	married	No schooling	Farmer	protestant	2.16564	1	4.22724	1
876	222	0	3	<15		2013-03-27	≥15	married	No schooling	Farmer	protestant	2.0616	0
877	223	1	9	≥15		2012-01-06	≥15	married	No schooling	Farmer	protestant	3.28816	0	26.3053	0
878	223	0	9	≥15		2012-01-06	≥15	married	No schooling	Farmer	protestant	3.28816	0
879	223	0	9	≥15		2012-01-06	≥15	married	No schooling	Farmer	protestant	3.28816	0
880	223	0	9	≥15		2012-01-06	≥15	married	No schooling	Farmer	protestant	3.28816	0
881	223	0	9	≥15		2012-01-06	≥15	married	No schooling	Farmer	protestant	3.28816	0
882	223	0	9	<15		2012-01-06	≥15	married	No schooling	Farmer	protestant	3.28816	0
883	223	0	9	<15		2012-01-06	≥15	married	No schooling	Farmer	protestant	3.28816	0
884	223	0	9	<15		2012-01-06	≥15	married	No schooling	Farmer	protestant	3.28816	0
885	224	1	6	≥15		2012-04-08	≥15	married	No schooling	Farmer	protestant	3.03354	0	15.1677	0
886	224	0	6	≥15		2012-04-08	≥15	married	No schooling	Farmer	protestant	3.03354	0
887	224	0	6	<15		2012-04-08	≥15	married	No schooling	Farmer	protestant	3.03354	0
888	224	0	6	<15		2012-04-08	≥15	married	No schooling	Farmer	protestant	3.03354	0
889	224	0	6	<15		2012-04-08	≥15	married	No schooling	Farmer	protestant	3.03354	0
890	225	1	3	≥15		2013-03-21	≥15	married	No schooling	Farmer	protestant	2.09993	0	4.19986	0
891	225	0	3	≥15		2013-03-21	≥15	married	No schooling	Farmer	protestant	2.09993	0
892	226	1	9	≥15		2012-05-18	≥15	married	No schooling	Farmer	protestant	2.94045	0	23.5236	0
893	226	0	9	≥15		2012-05-18	≥15	married	No schooling	Farmer	protestant	2.94045	0
894	226	0	9	≥15		2012-05-18	≥15	married	No schooling	Farmer	protestant	2.94045	0
895	226	0	9	<15		2012-05-18	≥15	married	No schooling	Farmer	protestant	2.94045	0
896	226	0	9	<15		2012-05-18	≥15	married	No schooling	Farmer	protestant	2.94045	0
897	226	0	9	<15		2012-05-18	≥15	married	No schooling	Farmer	protestant	2.94045	0
898	226	0	9	<15		2012-05-18	≥15	married	No schooling	Farmer	protestant	2.94045	0
899	226	0	9	<15		2012-05-18	≥15	married	No schooling	Farmer	protestant	2.94045	0
900	227	1	8	≥15		2011-01-27	≥15	single	Elementary	Student	catholic	4.21629	0	25.3279	1
901	227	0	8	≥15		2011-01-27	≥15	single	Elementary	Student	catholic	4.21629	0
902	227	0	8	≥15		2011-01-27	≥15	single	Elementary	Student	catholic	4.21629	0
903	227	0	8	≥15		2011-01-27	≥15	single	Elementary	Student	catholic	4.21629	0
904	227	0	8	<15		2011-01-27	≥15	single	Elementary	Student	catholic	4.21629	0
905	227	0	8	<15		2011-01-27	≥15	single	Elementary	Student	catholic	4.21629	0
906	227	0	8	≥15	2011-02-07	2011-01-27	≥15	single	Elementary	Student	catholic	0.0301164	1
907	228	1	8	≥15		2012-01-25	≥15	single	Elementary	Farmer	protestant	3.22245	0	19.9343	1
908	228	0	8	≥15		2012-01-25	≥15	single	Elementary	Farmer	protestant	3.22245	0
909	228	0	8	≥15		2012-01-25	≥15	single	Elementary	Farmer	protestant	3.22245	0
910	228	0	8	≥15		2012-01-25	≥15	single	Elementary	Farmer	protestant	3.22245	0
911	228	0	8	≥15		2012-01-25	≥15	single	Elementary	Farmer	protestant	3.22245	0
912	228	0	8	<15		2012-01-25	≥15	single	Elementary	Farmer	protestant	3.22245	0
913	228	0	8	≥15	2012-08-31	2012-01-25	≥15	single	Elementary	Farmer	protestant	0.599589	1
914	229	1	6	≥15	2012-06-12	2011-02-13	≥15	married	No schooling	Housewife	catholic	1.32786	1	17.5797	1
915	229	0	6	≥15		2011-03-24	≥15	married	No schooling	Housewife	catholic	4.06297	0
916	229	0	6	≥15		2011-03-24	≥15	married	No schooling	Housewife	catholic	4.06297	0
917	229	0	6	≥15		2011-03-24	≥15	married	No schooling	Housewife	catholic	4.06297	0
918	229	0	6	<15		2011-03-24	≥15	married	No schooling	Housewife	catholic	4.06297	0
919	230	1	3	≥15		2012-03-06	≥15	married	No schooling	Housewife	protestant	3.1102	0	5.11978	1
920	230	0	3	≥15	2014-03-10	2012-03-06	≥15	married	No schooling	Housewife	protestant	2.00958	1
921	231	1	6	≥15		2011-05-24	≥15	married	No schooling	Farmer	protestant	3.90691	0	19.5346	0
922	231	0	6	≥15		2011-05-24	≥15	married	No schooling	Farmer	protestant	3.90691	0
923	231	0	6	<15		2011-05-24	≥15	married	No schooling	Farmer	protestant	3.90691	0
924	231	0	6	<15		2011-05-24	≥15	married	No schooling	Farmer	protestant	3.90691	0
925	231	0	6	<15		2011-05-24	≥15	married	No schooling	Farmer	protestant	3.90691	0
926	232	1	6	≥15		2011-03-09	≥15	married	Elementary	Farmer	protestant	4.11499	0	20.5749	0
927	232	0	6	≥15		2011-03-09	≥15	married	Elementary	Farmer	protestant	4.11499	0
928	232	0	6	≥15		2011-03-09	≥15	married	Elementary	Farmer	protestant	4.11499	0
929	232	0	6	≥15		2011-03-09	≥15	married	Elementary	Farmer	protestant	4.11499	0
930	232	0	6	≥15		2011-03-09	≥15	married	Elementary	Farmer	protestant	4.11499	0
931	233	1	6	≥15		2012-03-06	≥15	single	Elementary	Student	catholic	3.11841	0	15.5921	0
932	233	0	6	≥15		2012-03-06	≥15	single	Elementary	Student	catholic	3.11841	0
933	233	0	6	≥15		2012-03-06	≥15	single	Elementary	Student	catholic	3.11841	0
934	233	0	6	≥15		2012-03-06	≥15	single	Elementary	Student	catholic	3.11841	0
935	233	0	6	≥15		2012-03-06	≥15	single	Elementary	Student	catholic	3.11841	0
936	234	1	8	≥15		2012-11-29	≥15	single	Elementary	Student	protestant	2.38193	0	16.6735	0
937	234	0	8	≥15		2012-11-29	≥15	single	Elementary	Student	protestant	2.38193	0
938	234	0	8	≥15		2012-11-29	≥15	single	Elementary	Student	protestant	2.38193	0
939	234	0	8	≥15		2012-11-29	≥15	single	Elementary	Student	protestant	2.38193	0
940	234	0	8	≥15		2012-11-29	≥15	single	Elementary	Student	protestant	2.38193	0
941	234	0	8	<15		2012-11-29	≥15	single	Elementary	Student	protestant	2.38193	0
942	234	0	8	<15		2012-11-29	≥15	single	Elementary	Student	protestant	2.38193	0
943	235	1	8	≥15		2012-12-18	≥15	married	No schooling	Housewife	protestant	2.32991	0	16.3094	0
944	235	0	8	≥15		2012-12-18	≥15	married	No schooling	Housewife	protestant	2.32991	0
945	235	0	8	≥15		2012-12-18	≥15	married	No schooling	Housewife	protestant	2.32991	0
946	235	0	8	≥15		2012-12-18	≥15	married	No schooling	Housewife	protestant	2.32991	0
947	235	0	8	≥15		2012-12-18	≥15	married	No schooling	Housewife	protestant	2.32991	0
948	235	0	8	<15		2012-12-18	≥15	married	No schooling	Housewife	protestant	2.32991	0
949	235	0	8	<15		2012-12-18	≥15	married	No schooling	Housewife	protestant	2.32991	0
950	236	1	7	≥15		2013-04-04	≥15	single	Elementary	Farmer	protestant	2.0397	0	12.2382	0
951	236	0	7	≥15		2013-04-04	≥15	single	Elementary	Farmer	protestant	2.0397	0
952	236	0	7	≥15		2013-04-04	≥15	single	Elementary	Farmer	protestant	2.0397	0
953	236	0	7	≥15		2013-04-04	≥15	single	Elementary	Farmer	protestant	2.0397	0
954	236	0	7	≥15		2013-04-04	≥15	single	Elementary	Farmer	protestant	2.0397	0
955	236	0	7	≥15		2013-04-04	≥15	single	Elementary	Farmer	protestant	2.0397	0
956	237	1	5	≥15		2012-12-13	<15	single	Elementary	Student	protestant	2.34908	0	9.3963	0
957	237	0	5	≥15		2012-12-13	<15	single	Elementary	Student	protestant	2.34908	0
958	237	0	5	≥15		2012-12-13	<15	single	Elementary	Student	protestant	2.34908	0
959	237	0	5	<15		2012-12-13	<15	single	Elementary	Student	protestant	2.34908	0
960	238	1	7	≥15		2013-03-13	≥15	single	Elementary	Student	catholic	2.09446	0	12.5667	0
961	238	0	7	≥15		2013-03-13	≥15	single	Elementary	Student	catholic	2.09446	0
962	238	0	7	≥15		2013-03-13	≥15	single	Elementary	Student	catholic	2.09446	0
963	238	0	7	≥15		2013-03-13	≥15	single	Elementary	Student	catholic	2.09446	0
964	238	0	7	≥15		2013-03-13	≥15	single	Elementary	Student	catholic	2.09446	0
965	238	0	7	<15		2013-03-13	≥15	single	Elementary	Student	catholic	2.09446	0
966	239	1	6	≥15		2012-06-12	≥15	married	No schooling	Housewife	catholic	2.8501	0	14.2505	0
967	239	0	6	≥15		2012-06-12	≥15	married	No schooling	Housewife	catholic	2.8501	0
968	239	0	6	≥15		2012-06-12	≥15	married	No schooling	Housewife	catholic	2.8501	0
969	239	0	6	≥15		2012-06-12	≥15	married	No schooling	Housewife	catholic	2.8501	0
970	239	0	6	<15		2012-06-12	≥15	married	No schooling	Housewife	catholic	2.8501	0
971	240	1	6	≥15		2011-01-12	≥15	single	No schooling	Farmer	catholic	4.26557	0	21.3279	0
972	240	0	6	≥15		2011-01-12	≥15	single	No schooling	Farmer	catholic	4.26557	0
973	240	0	6	<15		2011-01-12	≥15	single	No schooling	Farmer	catholic	4.26557	0
974	240	0	6	≥15		2011-01-12	≥15	single	No schooling	Farmer	catholic	4.26557	0
975	240	0	6	≥15		2011-01-12	≥15	single	No schooling	Farmer	catholic	4.26557	0
976	241	1	4	≥15		2011-03-24	≥15	married	No schooling	Housewife	catholic	4.07118	0	12.2136	0
977	241	0	4	≥15		2011-03-24	≥15	married	No schooling	Housewife	catholic	4.07118	0
978	241	0	4	≥15		2011-03-24	≥15	married	No schooling	Housewife	catholic	4.07118	0
979	243	1	8	≥15		2012-06-20	≥15	married	Elementary	Farmer	muslim	2.81999	0	19.7399	0
980	243	0	8	≥15		2012-06-20	≥15	married	Elementary	Farmer	muslim	2.81999	0
981	243	0	8	≥15		2012-06-20	≥15	married	Elementary	Farmer	muslim	2.81999	0
982	243	0	8	≥15		2012-06-20	≥15	married	Elementary	Farmer	muslim	2.81999	0
983	243	0	8	≥15		2012-06-20	≥15	married	Elementary	Farmer	muslim	2.81999	0
984	243	0	8	≥15		2012-06-20	≥15	married	Elementary	Farmer	muslim	2.81999	0
985	243	0	8	<15		2012-06-20	≥15	married	Elementary	Farmer	muslim	2.81999	0
986	244	1	10	≥15		2012-12-30	≥15	married	No schooling	Farmer	protestant	2.29432	0	20.6489	0
987	244	0	10	≥15		2012-12-30	≥15	married	No schooling	Farmer	protestant	2.29432	0
988	244	0	10	≥15		2012-12-30	≥15	married	No schooling	Farmer	protestant	2.29432	0
989	244	0	10	≥15		2012-12-30	≥15	married	No schooling	Farmer	protestant	2.29432	0
990	244	0	10	≥15		2012-12-30	≥15	married	No schooling	Farmer	protestant	2.29432	0
991	244	0	10	≥15		2012-12-30	≥15	married	No schooling	Farmer	protestant	2.29432	0
992	244	0	10	<15		2012-12-30	≥15	married	No schooling	Farmer	protestant	2.29432	0
993	244	0	10	<15		2012-12-30	≥15	married	No schooling	Farmer	protestant	2.29432	0
994	244	0	10	<15		2012-12-30	≥15	married	No schooling	Farmer	protestant	2.29432	0
995	245	1	6	≥15		2012-07-12	≥15	single	Elementary	Student	muslim	2.76249	0	13.8125	0
996	245	0	6	≥15		2012-07-12	≥15	single	Elementary	Student	muslim	2.76249	0
997	245	0	6	≥15		2012-07-12	≥15	single	Elementary	Student	muslim	2.76249	0
998	245	0	6	≥15		2012-07-12	≥15	single	Elementary	Student	muslim	2.76249	0
999	245	0	6	≥15		2012-07-12	≥15	single	Elementary	Student	muslim	2.76249	0
1000	246	1	6	≥15		2012-12-18	≥15	single	Elementary	Student	muslim	2.32991	0	11.6496	0
1001	246	0	6	≥15		2012-12-18	≥15	single	Elementary	Student	muslim	2.32991	0
1002	246	0	6	≥15		2012-12-18	≥15	single	Elementary	Student	muslim	2.32991	0
1003	246	0	6	<15		2012-12-18	≥15	single	Elementary	Student	muslim	2.32991	0
1004	246	0	6	<15		2012-12-18	≥15	single	Elementary	Student	muslim	2.32991	0
1005	247	1	6	≥15		2011-10-14	≥15	married	No schooling	Housewife	catholic	3.53457	0	17.6728	0
1006	247	0	6	≥15		2011-10-14	≥15	married	No schooling	Housewife	catholic	3.53457	0
1007	247	0	6	≥15		2011-10-14	≥15	married	No schooling	Housewife	catholic	3.53457	0
1008	247	0	6	≥15		2011-10-14	≥15	married	No schooling	Housewife	catholic	3.53457	0
1009	247	0	6	<15		2011-10-14	≥15	married	No schooling	Housewife	catholic	3.53457	0
1010	248	1	10	≥15		2012-03-12	≥15	single	High school	Student	muslim	3.09651	0	24.8405	1
1011	248	0	10	≥15		2012-03-12	≥15	single	High school	Student	muslim	3.09651	0
1012	248	0	10	≥15		2012-03-12	≥15	single	High school	Student	muslim	3.09651	0
1013	248	0	10	≥15		2012-03-12	≥15	single	High school	Student	muslim	3.09651	0
1014	248	0	10	≥15		2012-03-12	≥15	single	High school	Student	muslim	3.09651	0
1015	248	0	10	≥15		2012-03-12	≥15	single	High school	Student	muslim	3.09651	0
1016	248	0	10	<15		2012-03-12	≥15	single	High school	Student	muslim	3.09651	0
1017	248	0	10	<15		2012-03-12	≥15	single	High school	Student	muslim	3.09651	0
1018	248	0	10	≥15	2012-04-06	2012-03-12	≥15	single	High school	Student	muslim	0.0684463	1
1019	249	0	4	<15		2012-07-28	≥15	married	High school	Merchant	protestant	2.72142	0
1020	249	0	4	<15		2012-07-28	≥15	married	High school	Merchant	protestant	2.72142	0
1021	249	1	4	≥15	2015-02-04	2012-07-28	≥15	married	High school	Merchant	protestant	2.52156	1	7.96441	1
1022	251	1	4	≥15		2011-01-29	≥15	single	High school	Student	protestant	4.23272	0	12.6982	0
1023	251	0	4	<15		2011-01-29	≥15	single	High school	Student	protestant	4.23272	0
1024	251	0	4	≥15		2011-01-29	≥15	single	High school	Student	protestant	4.23272	0
1025	252	1	2	<15		2011-04-20	≥15	married	No schooling	Housewife	protestant	4.01095	0	4.01095	0
1026	253	0	3	≥15		2011-05-14	≥15	married	No schooling	Merchant	catholic	3.94524	0
1027	253	1	3	≥15	2012-04-19	2011-05-14	≥15	married	No schooling	Merchant	catholic	0.933607	1	4.87885	1
1028	254	1	3	≥15		2011-11-14	≥15	single	High school	Merchant	protestant	3.44148	0	6.88296	0
1029	254	0	3	≥15		2011-11-14	≥15	single	High school	Merchant	protestant	3.44148	0
1030	255	1	4	≥15		2012-03-24	≥15	married	No schooling	Merchant	protestant	3.08282	0	12.3313	0
1031	255	0	4	≥15		2012-03-24	≥15	married	No schooling	Merchant	protestant	3.08282	0
1032	255	0	4	≥15		2012-03-24	≥15	married	No schooling	Merchant	protestant	3.08282	0
1033	255	0	4	≥15		2012-03-24	≥15	married	No schooling	Merchant	protestant	3.08282	0
1034	256	1	5	≥15		2012-03-07	≥15	married	No schooling	Merchant	Orthodox	3.12936	0	12.5175	0
1035	256	0	5	≥15		2012-03-07	≥15	married	No schooling	Merchant	Orthodox	3.12936	0
1036	256	0	5	<15		2012-03-07	≥15	married	No schooling	Merchant	Orthodox	3.12936	0
1037	256	0	5	<15		2012-03-07	≥15	married	No schooling	Merchant	Orthodox	3.12936	0
1038	257	1	3	≥15		2012-04-28	≥15	single	Elementary	Student	muslim	2.987	0	5.97399	0
1039	257	0	3	≥15		2012-04-28	≥15	single	Elementary	Student	muslim	2.987	0
1040	258	1	4	≥15		2012-05-11	≥15	single	High school	Student	protestant	2.9514	0	8.85421	0
1041	258	0	4	≥15		2012-05-11	≥15	single	High school	Student	protestant	2.9514	0
1042	258	0	4	<15		2012-05-11	≥15	single	High school	Student	protestant	2.9514	0
1043	259	1	3	≥15		2012-08-03	≥15	single	Elementary	Student	others ,specify	2.72142	0	5.44285	0
1044	259	0	3	≥15		2012-08-03	≥15	single	Elementary	Student	others ,specify	2.72142	0
1045	260	1	5	≥15		2012-08-14	≥15	married	No schooling	Housewife	catholic	2.69131	0	9.5551	1
1046	260	0	5	≥15		2012-08-14	≥15	married	No schooling	Housewife	catholic	2.69131	0
1047	260	0	5	<15		2012-08-14	≥15	married	No schooling	Housewife	catholic	2.69131	0
1048	260	0	5	≥15	2014-02-06	2012-08-14	≥15	married	No schooling	Housewife	catholic	1.48118	1
1049	261	1	6	≥15		2011-12-23	≥15	single	Elementary	Student	protestant	3.3347	0	16.6489	1
1050	261	0	6	≥15		2011-12-23	≥15	single	Elementary	Student	protestant	3.3347	0
1051	261	0	6	≥15		2011-12-23	≥15	single	Elementary	Student	protestant	3.3347	0
1052	261	0	6	<15		2011-12-23	≥15	single	Elementary	Student	protestant	3.3347	0
1053	261	0	6	≥15	2015-04-15	2011-12-23	≥15	single	Elementary	Student	protestant	3.31006	1
1054	262	1	3	≥15		2012-09-21	≥15	single	Elementary	Student	protestant	2.58727	0	5.17454	0
1055	262	0	3	≥15		2012-09-21	≥15	single	Elementary	Student	protestant	2.58727	0
1056	263	1	7	≥15		2011-01-04	≥15	married	No schooling	Housewife	protestant	4.30116	0	25.807	0
1057	263	0	7	≥15		2011-01-04	≥15	married	No schooling	Housewife	protestant	4.30116	0
1058	263	0	7	≥15		2011-01-04	≥15	married	No schooling	Housewife	protestant	4.30116	0
1059	263	0	7	≥15		2011-01-04	≥15	married	No schooling	Housewife	protestant	4.30116	0
1060	263	0	7	≥15		2011-01-04	≥15	married	No schooling	Housewife	protestant	4.30116	0
1061	263	0	7	<15		2011-01-04	≥15	married	No schooling	Housewife	protestant	4.30116	0
1062	266	1	6	≥15		2012-12-29	≥15	married	No schooling	Housewife	protestant	2.31348	0	10.3217	1
1063	266	0	6	<15		2012-12-29	≥15	married	No schooling	Housewife	protestant	2.31348	0
1064	266	0	6	<15		2012-12-29	≥15	married	No schooling	Housewife	protestant	2.31348	0
1065	266	0	6	≥15		2012-12-29	≥15	married	No schooling	Housewife	protestant	2.31348	0
1066	266	0	6	<15	2014-01-23	2012-12-29	≥15	married	No schooling	Housewife	protestant	1.06776	1
1067	267	1	2	≥15		2012-11-24	≥15	married	High school	Student	protestant	2.40931	0	2.40931	0
1068	269	1	3	≥15		2011-06-09	<15	single	Elementary	Student	protestant	3.87132	0	5.95209	0
1069	269	0	3	≥15		2013-03-24	<15	single	Elementary	Student	protestant	2.08077	0
1070	270	1	5	≥15		2011-01-17	<15	single	Elementary	Student	Orthodox	4.26283	0	17.0513	0
1071	270	0	5	≥15		2011-01-17	<15	single	Elementary	Student	Orthodox	4.26283	0
1072	270	0	5	≥15		2011-01-17	<15	single	Elementary	Student	Orthodox	4.26283	0
1073	270	0	5	<15		2011-01-17	<15	single	Elementary	Student	Orthodox	4.26283	0
1074	271	1	3	≥15		2012-01-03	≥15	married	No schooling	Housewife	protestant	3.38398	0	6.76797	0
1075	271	0	3	≥15		2012-01-03	≥15	married	No schooling	Housewife	protestant	3.38398	0
1076	272	1	4	≥15		2012-07-03	≥15	single	Elementary	Student	protestant	2.88569	0	8.65708	0
1077	272	0	4	≥15		2012-07-03	≥15	single	Elementary	Student	protestant	2.88569	0
1078	272	0	4	≥15		2012-07-03	≥15	single	Elementary	Student	protestant	2.88569	0
1079	273	1	6	≥15		2011-06-25	≥15	single	Elementary	Student	catholic	3.90965	0	18.5873	1
1080	273	0	6	≥15		2011-06-25	≥15	single	Elementary	Student	catholic	3.90965	0
1081	273	0	6	≥15		2011-06-25	≥15	single	Elementary	Student	catholic	3.90965	0
1082	273	0	6	<15		2011-06-25	≥15	single	Elementary	Student	catholic	3.90965	0
1083	273	0	6	≥15	2014-06-06	2011-06-25	≥15	single	Elementary	Student	catholic	2.94867	1
1084	274	1	7	≥15		2013-04-04	≥15	married	No schooling	Housewife	protestant	2.13279	0	12.7967	0
1085	274	0	7	≥15		2013-04-04	≥15	married	No schooling	Housewife	protestant	2.13279	0
1086	274	0	7	≥15		2013-04-04	≥15	married	No schooling	Housewife	protestant	2.13279	0
1087	274	0	7	<15		2013-04-04	≥15	married	No schooling	Housewife	protestant	2.13279	0
1088	274	0	7	<15		2013-04-04	≥15	married	No schooling	Housewife	protestant	2.13279	0
1089	274	0	7	<15		2013-04-04	≥15	married	No schooling	Housewife	protestant	2.13279	0
1090	275	0	6	≥15		2011-01-15	≥15	married	No schooling	Housewife	protestant	4.35044	0
1091	275	0	6	≥15		2011-01-15	≥15	married	No schooling	Housewife	protestant	4.35044	0
1092	275	0	6	<15		2011-01-15	≥15	married	No schooling	Housewife	protestant	4.35044	0
1093	275	0	6	<15		2011-01-15	≥15	married	No schooling	Housewife	protestant	4.35044	0
1094	275	1	6	≥15	2011-05-09	2011-01-15	≥15	married	No schooling	Housewife	protestant	0.312115	1	17.7139	1
1095	276	1	6	≥15		2012-06-20	≥15	married	No schooling	Housewife	protestant	2.82546	0	14.1273	0
1096	276	0	6	≥15		2012-06-20	≥15	married	No schooling	Housewife	protestant	2.82546	0
1097	276	0	6	≥15		2012-06-20	≥15	married	No schooling	Housewife	protestant	2.82546	0
1098	276	0	6	≥15		2012-06-20	≥15	married	No schooling	Housewife	protestant	2.82546	0
1099	276	0	6	<15		2012-06-20	≥15	married	No schooling	Housewife	protestant	2.82546	0
1100	277	1	6	≥15		2011-05-26	≥15	married	Elementary	Farmer	protestant	3.89596	0	15.7673	1
1101	277	0	6	<15		2011-05-26	≥15	married	Elementary	Farmer	protestant	3.89596	0
1102	277	0	6	<15		2011-05-26	≥15	married	Elementary	Farmer	protestant	3.89596	0
1103	277	0	6	<15		2011-05-26	≥15	married	Elementary	Farmer	protestant	3.89596	0
1104	277	0	6	<15	2011-08-01	2011-05-26	≥15	married	Elementary	Farmer	protestant	0.183436	1
1105	278	0	6	≥15		2011-03-16	≥15	married	No schooling	Farmer	protestant	4.09035	0
1106	278	0	6	<15		2011-03-16	≥15	married	No schooling	Farmer	protestant	4.09035	0
1107	278	0	6	<15		2011-03-16	≥15	married	No schooling	Farmer	protestant	4.09035	0
1108	278	0	6	≥15		2011-03-16	≥15	married	No schooling	Farmer	protestant	4.09035	0
1109	278	1	6	≥15	2011-12-09	2011-03-16	≥15	married	No schooling	Farmer	protestant	0.733744	1	17.0951	1
1110	279	0	6	≥15		2011-06-27	≥15	married	No schooling	Housewife	catholic	3.80835	0
1111	279	1	6	≥15	2012-12-25	2011-06-27	≥15	married	No schooling	Housewife	catholic	1.4976	1	5.30595	1
1112	280	1	6	≥15		2011-10-26	≥15	married	No schooling	Farmer	protestant	3.47707	0	17.3854	0
1113	280	0	6	<15		2011-10-26	≥15	married	No schooling	Farmer	protestant	3.47707	0
1114	280	0	6	<15		2011-10-26	≥15	married	No schooling	Farmer	protestant	3.47707	0
1115	280	0	6	<15		2011-10-26	≥15	married	No schooling	Farmer	protestant	3.47707	0
1116	280	0	6	<15		2011-10-26	≥15	married	No schooling	Farmer	protestant	3.47707	0
1117	282	1	5	≥15		2013-03-07	≥15	married	No schooling	Housewife	protestant	2.21766	0	8.87064	0
1118	282	0	5	≥15		2013-03-07	≥15	married	No schooling	Housewife	protestant	2.21766	0
1119	282	0	5	<15		2013-03-07	≥15	married	No schooling	Housewife	protestant	2.21766	0
1120	282	0	5	<15		2013-03-07	≥15	married	No schooling	Housewife	protestant	2.21766	0
1121	283	1	3	≥15		2012-11-22	≥15	single	Elementary	Student	Orthodox	2.49144	0	2.49144	0
1122	284	1	2	≥15		2013-01-29	≥15	married	No schooling	Farmer	catholic	2.31896	0	2.31896	0
1123	285	1	2	<15		2013-02-19	≥15	married	No schooling	Housewife	muslim	2.26146	0	2.26146	0
1124	286	1	6	≥15		2013-01-19	<15	single	Elementary	Student	catholic	2.34634	0	11.7317	0
1125	286	0	6	≥15		2013-01-19	<15	single	Elementary	Student	catholic	2.34634	0
1126	286	0	6	≥15		2013-01-19	<15	single	Elementary	Student	catholic	2.34634	0
1127	286	0	6	≥15		2013-01-19	<15	single	Elementary	Student	catholic	2.34634	0
1128	286	0	6	<15		2013-01-19	<15	single	Elementary	Student	catholic	2.34634	0
1129	289	1	3	≥15		2013-03-24	≥15	married	No schooling	Housewife	protestant	2.0835	0	4.16701	0
1130	289	0	3	≥15		2013-03-24	≥15	married	No schooling	Housewife	protestant	2.0835	0
1131	290	1	4	≥15		2011-02-08	≥15	married	Elementary	Farmer	protestant	4.29295	0	12.7255	1
1132	290	0	4	<15		2011-02-08	≥15	married	Elementary	Farmer	protestant	4.29295	0
1133	290	0	4	≥15	2015-03-31	2011-02-08	≥15	married	Elementary	Farmer	protestant	4.13963	1
1134	292	1	4	≥15		2011-10-29	≥15	single	High school	Student	Orthodox	3.5729	0	10.7187	0
1135	292	0	4	≥15		2011-10-29	≥15	single	High school	Student	Orthodox	3.5729	0
1136	292	0	4	≥15		2011-10-29	≥15	single	High school	Student	Orthodox	3.5729	0
1137	293	1	2	≥15		2013-03-07	≥15	married	No schooling	Housewife	catholic	2.21766	0	2.21766	0
1138	294	1	2	≥15		2012-10-22	≥15	married	Elementary	Student	muslim	2.59001	0	2.59001	0
1139	295	1	4	≥15		2011-03-24	≥15	married	No schooling	Farmer	protestant	4.17522	0	12.5257	0
1140	295	0	4	<15		2011-03-24	≥15	married	No schooling	Farmer	protestant	4.17522	0
1141	295	0	4	<15		2011-03-24	≥15	married	No schooling	Farmer	protestant	4.17522	0
1142	296	1	4	≥15		2012-01-09	≥15	married	No schooling	Housewife	protestant	3.37851	0	10.1355	0
1143	296	0	4	<15		2012-01-09	≥15	married	No schooling	Housewife	protestant	3.37851	0
1144	296	0	4	<15		2012-01-09	≥15	married	No schooling	Housewife	protestant	3.37851	0
1145	297	1	4	≥15		2013-03-07	≥15	married	No schooling	Housewife	catholic	2.2204	0	2.2204	0
1146	298	1	3	≥15		2011-08-06	≥15	married	No schooling	Housewife	catholic	3.80287	0	7.60575	0
1147	298	0	3	<15		2011-08-06	≥15	married	No schooling	Housewife	catholic	3.80287	0
1148	299	1	2	≥15	2013-04-27	2010-11-10	≥15	married	No schooling	Housewife	protestant	2.46133	1	2.46133	1
1149	300	1	3	≥15		2010-11-10	≥15	married	No schooling	Housewife	Orthodox	4.53936	0	9.07871	0
1150	300	0	3	≥15		2010-11-10	≥15	married	No schooling	Housewife	Orthodox	4.53936	0
1151	301	1	5	≥15		2010-11-10	≥15	married	Elementary	Housewife	catholic	4.53936	0	14.1027	1
1152	301	0	5	≥15		2010-11-10	≥15	married	Elementary	Housewife	catholic	4.53936	0
1153	301	0	5	<15		2010-11-10	≥15	married	Elementary	Housewife	catholic	4.53936	0
1154	301	0	5	≥15	2011-05-06	2010-11-10	≥15	married	Elementary	Housewife	catholic	0.4846	1
1155	302	1	3	≥15		2012-08-17	≥15	married	Diplom and above	Government employee	catholic	2.7707	0	5.54141	0
1156	302	0	3	<15		2012-08-17	≥15	married	Diplom and above	Government employee	catholic	2.7707	0
1157	303	1	4	≥15		2012-09-04	≥15	married	No schooling	Merchant	catholic	2.72416	0	5.44842	1
1158	303	0	4	<15	2012-09-04	2012-09-04	≥15	married	No schooling	Merchant	catholic	0.0001	1
1159	303	0	4	<15		2012-09-04	≥15	married	No schooling	Merchant	catholic	2.72416	0
1160	304	1	6	≥15		2011-10-04	≥15	single	High school	Student	protestant	3.64408	0	18.2204	0
1161	304	0	6	≥15		2011-10-04	≥15	single	High school	Student	protestant	3.64408	0
1162	304	0	6	≥15		2011-10-04	≥15	single	High school	Student	protestant	3.64408	0
1163	304	0	6	≥15		2011-10-04	≥15	single	High school	Student	protestant	3.64408	0
1164	304	0	6	<15		2011-10-04	≥15	single	High school	Student	protestant	3.64408	0
1165	305	1	6	≥15		2013-03-20	≥15	married	No schooling	Farmer	protestant	2.141	0	10.705	0
1166	305	0	6	≥15		2013-03-20	≥15	married	No schooling	Farmer	protestant	2.141	0
1167	305	0	6	≥15		2013-03-20	≥15	married	No schooling	Farmer	protestant	2.141	0
1168	305	0	6	<15		2013-03-20	≥15	married	No schooling	Farmer	protestant	2.141	0
1169	305	0	6	<15		2013-03-20	≥15	married	No schooling	Farmer	protestant	2.141	0
1170	306	1	4	≥15		2013-03-20	≥15	married	No schooling	Housewife	protestant	2.141	0	6.423	0
1171	306	0	4	<15		2013-03-20	≥15	married	No schooling	Housewife	protestant	2.141	0
1172	306	0	4	<15		2013-03-20	≥15	married	No schooling	Housewife	protestant	2.141	0
1173	307	1	6	≥15		2011-06-13	≥15	married	Elementary	Farmer	protestant	3.91239	0	19.5619	0
1174	307	0	6	≥15		2011-06-13	≥15	married	Elementary	Farmer	protestant	3.91239	0
1175	307	0	6	≥15		2011-06-13	≥15	married	Elementary	Farmer	protestant	3.91239	0
1176	307	0	6	<15		2011-06-13	≥15	married	Elementary	Farmer	protestant	3.91239	0
1177	307	0	6	<15		2011-06-13	≥15	married	Elementary	Farmer	protestant	3.91239	0
1178	308	1	6	≥15		2011-07-07	≥15	married	No schooling	Housewife	protestant	3.84668	0	19.2334	0
1179	308	0	6	≥15		2011-07-07	≥15	married	No schooling	Housewife	protestant	3.84668	0
1180	308	0	6	<15		2011-07-07	≥15	married	No schooling	Housewife	protestant	3.84668	0
1181	308	0	6	<15		2011-07-07	≥15	married	No schooling	Housewife	protestant	3.84668	0
1182	308	0	6	≥15		2011-07-07	≥15	married	No schooling	Housewife	protestant	3.84668	0
1183	309	1	8	≥15		2013-01-12	≥15	married	No schooling	Housewife	protestant	2.32717	0	16.2902	0
1184	309	0	8	≥15		2013-01-12	≥15	married	No schooling	Housewife	protestant	2.32717	0
1185	309	0	8	≥15		2013-01-12	≥15	married	No schooling	Housewife	protestant	2.32717	0
1186	309	0	8	≥15		2013-01-12	≥15	married	No schooling	Housewife	protestant	2.32717	0
1187	309	0	8	≥15		2013-01-12	≥15	married	No schooling	Housewife	protestant	2.32717	0
1188	309	0	8	≥15		2013-01-12	≥15	married	No schooling	Housewife	protestant	2.32717	0
1189	309	0	8	≥15		2013-01-12	≥15	married	No schooling	Housewife	protestant	2.32717	0
1190	310	1	7	≥15		2012-12-06	≥15	married	No schooling	Farmer	muslim	2.42847	0	14.5708	0
1191	310	0	7	<15		2012-12-06	≥15	married	No schooling	Farmer	muslim	2.42847	0
1192	310	0	7	<15		2012-12-06	≥15	married	No schooling	Farmer	muslim	2.42847	0
1193	310	0	7	<15		2012-12-06	≥15	married	No schooling	Farmer	muslim	2.42847	0
1194	310	0	7	<15		2012-12-06	≥15	married	No schooling	Farmer	muslim	2.42847	0
1195	310	0	7	<15		2012-12-06	≥15	married	No schooling	Farmer	muslim	2.42847	0
1196	311	1	8	≥15		2012-09-28	≥15	married	High school	Housewife	protestant	2.61739	0	18.3217	0
1197	311	0	8	≥15		2012-09-28	≥15	married	High school	Housewife	protestant	2.61739	0
1198	311	0	8	≥15		2012-09-28	≥15	married	High school	Housewife	protestant	2.61739	0
1199	311	0	8	<15		2012-09-28	≥15	married	High school	Housewife	protestant	2.61739	0
1200	311	0	8	<15		2012-09-28	≥15	married	High school	Housewife	protestant	2.61739	0
1201	311	0	8	<15		2012-09-28	≥15	married	High school	Housewife	protestant	2.61739	0
1202	311	0	8	<15		2012-09-28	≥15	married	High school	Housewife	protestant	2.61739	0
1203	313	1	7	≥15		2012-11-10	≥15	single	Elementary	Farmer	protestant	2.49966	0	14.9979	0
1204	313	0	7	≥15		2012-11-10	≥15	single	Elementary	Farmer	protestant	2.49966	0
1205	313	0	7	≥15		2012-11-10	≥15	single	Elementary	Farmer	protestant	2.49966	0
1206	313	0	7	≥15		2012-11-10	≥15	single	Elementary	Farmer	protestant	2.49966	0
1207	313	0	7	<15		2012-11-10	≥15	single	Elementary	Farmer	protestant	2.49966	0
1208	313	0	7	<15		2012-11-10	≥15	single	Elementary	Farmer	protestant	2.49966	0
1209	314	1	3	<15		2013-02-28	≥15	married	Elementary	Farmer	protestant	2.19849	0	4.39699	0
1210	314	0	3	≥15		2013-02-28	≥15	married	Elementary	Farmer	protestant	2.19849	0
1211	315	1	8	≥15		2012-03-23	≥15	married	No schooling	Housewife	muslim	3.1321	0	19.5346	1
1212	315	0	8	≥15		2012-03-23	≥15	married	No schooling	Housewife	muslim	3.1321	0
1213	315	0	8	≥15		2012-03-23	≥15	married	No schooling	Housewife	muslim	3.1321	0
1214	315	0	8	<15		2012-03-23	≥15	married	No schooling	Housewife	muslim	3.1321	0
1215	315	0	8	<15		2012-03-23	≥15	married	No schooling	Housewife	muslim	3.1321	0
1216	315	0	8	<15		2012-03-23	≥15	married	No schooling	Housewife	muslim	3.1321	0
1217	315	0	8	≥15	2012-12-19	2012-03-23	≥15	married	No schooling	Housewife	muslim	0.741958	1
1218	317	1	3	≥15		2012-03-23	≥15	married	No schooling	Housewife	muslim	3.1321	0	6.2642	0
1219	317	0	3	<15		2012-03-23	≥15	married	No schooling	Housewife	muslim	3.1321	0
1220	318	1	4	≥15		2011-05-23	≥15	single	No schooling	Housewife	protestant	3.96715	0	11.9014	0
1221	318	0	4	≥15		2011-05-23	≥15	single	No schooling	Housewife	protestant	3.96715	0
1222	318	0	4	≥15		2011-05-23	≥15	single	No schooling	Housewife	protestant	3.96715	0
1223	321	1	8	≥15		2012-03-10	≥15	married	Elementary	Farmer	protestant	3.1102	0	17.1116	2
1224	321	0	8	≥15		2012-03-10	≥15	married	Elementary	Farmer	protestant	3.1102	0
1225	321	0	8	≥15		2012-03-10	≥15	married	Elementary	Farmer	protestant	3.1102	0
1226	321	0	8	<15		2012-03-10	≥15	married	Elementary	Farmer	protestant	3.1102	0
1227	321	0	8	<15		2012-03-10	≥15	married	Elementary	Farmer	protestant	3.1102	0
1228	321	0	8	≥15	2012-09-28	2012-03-10	≥15	married	Elementary	Farmer	protestant	0.553046	1
1229	321	0	8	≥15	2013-03-13	2012-03-10	≥15	married	Elementary	Farmer	protestant	1.00753	1
1230	322	0	7	≥15		2011-03-17	≥15	married	Elementary	Housewife	protestant	4.09582	0
1231	322	0	7	≥15		2011-03-17	≥15	married	Elementary	Housewife	protestant	4.09582	0
1232	322	0	7	≥15		2011-03-17	≥15	married	Elementary	Housewife	protestant	4.09582	0
1233	322	0	7	≥15		2011-03-17	≥15	married	Elementary	Housewife	protestant	4.09582	0
1234	322	1	7	≥15	2012-02-23	2011-03-17	≥15	married	Elementary	Housewife	protestant	0.939083	1	20.3723	2
1235	322	0	7	≥15	2014-04-04	2011-03-17	≥15	married	Elementary	Housewife	protestant	3.04997	1
1236	323	1	3	≥15		2012-11-29	≥15	married	Elementary	Housewife	protestant	2.38741	0	4.77481	0
1237	323	0	3	<15		2012-11-29	≥15	married	Elementary	Housewife	protestant	2.38741	0
1238	324	1	7	≥15		2013-03-29	≥15	married	No schooling	Farmer	protestant	2.05886	0	12.3532	0
1239	324	0	7	≥15		2013-03-29	≥15	married	No schooling	Farmer	protestant	2.05886	0
1240	324	0	7	≥15		2013-03-29	≥15	married	No schooling	Farmer	protestant	2.05886	0
1241	324	0	7	≥15		2013-03-29	≥15	married	No schooling	Farmer	protestant	2.05886	0
1242	324	0	7	≥15		2013-03-29	≥15	married	No schooling	Farmer	protestant	2.05886	0
1243	324	0	7	<15		2013-03-29	≥15	married	No schooling	Farmer	protestant	2.05886	0
1244	326	1	9	≥15		2012-11-17	≥15	married	Elementary	Farmer	protestant	2.41752	0	19.3402	0
1245	326	0	9	<15		2012-11-17	≥15	married	Elementary	Farmer	protestant	2.41752	0
1246	326	0	9	<15		2012-11-17	≥15	married	Elementary	Farmer	protestant	2.41752	0
1247	326	0	9	≥15		2012-11-17	≥15	married	Elementary	Farmer	protestant	2.41752	0
1248	326	0	9	<15		2012-11-17	≥15	married	Elementary	Farmer	protestant	2.41752	0
1249	326	0	9	≥15		2012-11-17	≥15	married	Elementary	Farmer	protestant	2.41752	0
1250	326	0	9	<15		2012-11-17	≥15	married	Elementary	Farmer	protestant	2.41752	0
1251	326	0	9	<15		2012-11-17	≥15	married	Elementary	Farmer	protestant	2.41752	0
1252	327	1	8	≥15		2010-10-28	≥15	married	No schooling	Farmer	protestant	4.47091	0	47.7016	0
1253	327	0	8	<15		2010-10-28	≥15	married	No schooling	Farmer	protestant	4.47091	0
1254	327	0	8	<15		2010-10-28	≥15	married	No schooling	Farmer	protestant	4.47091	0
1255	327	0	8	<15		2010-10-28	≥15	married	No schooling	Farmer	protestant	4.47091	0
1256	327	0	8	<15		2010-10-28	≥15	married	No schooling	Farmer	protestant	4.47091	0
1257	327	0	8	<15		2010-10-28	≥15	married	No schooling	Farmer	protestant	4.47091	0
1258	327	0	8	<15		2010-10-28	≥15	married	No schooling	Farmer	protestant	4.47091	0
1259	327	0	9	≥15		2013-04-01	≥15	married	No schooling	Farmer	protestant	2.05065	0
1260	327	0	9	≥15		2013-04-01	≥15	married	No schooling	Farmer	protestant	2.05065	0
1261	327	0	9	≥15		2013-04-01	≥15	married	No schooling	Farmer	protestant	2.05065	0
1262	327	0	9	≥15		2013-04-01	≥15	married	No schooling	Farmer	protestant	2.05065	0
1263	327	0	9	≥15		2013-04-01	≥15	married	No schooling	Farmer	protestant	2.05065	0
1264	327	0	9	<15		2013-04-01	≥15	married	No schooling	Farmer	protestant	2.05065	0
1265	327	0	9	<15		2013-04-01	≥15	married	No schooling	Farmer	protestant	2.05065	0
1266	327	0	9	≥15		2013-04-01	≥15	married	No schooling	Farmer	protestant	2.05065	0
1267	328	1	8	≥15		2012-11-13	≥15	married	No schooling	Farmer	muslim	2.42847	0	16.9993	0
1268	328	0	8	≥15		2012-11-13	≥15	married	No schooling	Farmer	muslim	2.42847	0
1269	328	0	8	≥15		2012-11-13	≥15	married	No schooling	Farmer	muslim	2.42847	0
1270	328	0	8	<15		2012-11-13	≥15	married	No schooling	Farmer	muslim	2.42847	0
1271	328	0	8	<15		2012-11-13	≥15	married	No schooling	Farmer	muslim	2.42847	0
1272	328	0	8	<15		2012-11-13	≥15	married	No schooling	Farmer	muslim	2.42847	0
1273	328	0	8	<15		2012-11-13	≥15	married	No schooling	Farmer	muslim	2.42847	0
1274	329	1	9	≥15		2011-03-17	≥15	single	Elementary	Student	protestant	4.09035	0	28.5311	2
1275	329	0	9	<15		2011-03-17	≥15	single	Elementary	Student	protestant	4.09035	0
1276	329	0	9	≥15		2011-03-17	≥15	single	Elementary	Student	protestant	4.09035	0
1277	329	0	9	<15		2011-03-17	≥15	single	Elementary	Student	protestant	4.09035	0
1278	329	0	9	<15		2011-03-17	≥15	single	Elementary	Student	protestant	4.09035	0
1279	329	0	9	<15		2011-03-17	≥15	single	Elementary	Student	protestant	4.09035	0
1280	329	0	9	≥15	2012-02-23	2011-03-17	≥15	single	Elementary	Student	protestant	0.939083	1
1281	329	0	9	<15	2014-04-04	2011-03-17	≥15	single	Elementary	Student	protestant	3.04997	1
1282	330	1	5	<15		2012-12-18	≥15	married	Elementary	Farmer	protestant	2.32991	0	6.98973	0
1283	330	0	5	<15		2012-12-18	≥15	married	Elementary	Farmer	protestant	2.32991	0
1284	330	0	5	≥15		2012-12-18	≥15	married	Elementary	Farmer	protestant	2.32991	0
1285	331	1	6	≥15		2013-03-28	≥15	married	No schooling	Housewife	protestant	2.21492	0	13.2895	0
1286	331	0	6	<15		2013-03-28	≥15	married	No schooling	Housewife	protestant	2.21492	0
1287	331	0	6	<15		2013-03-28	≥15	married	No schooling	Housewife	protestant	2.21492	0
1288	331	0	6	<15		2013-03-28	≥15	married	No schooling	Housewife	protestant	2.21492	0
1289	331	0	6	<15		2013-03-28	≥15	married	No schooling	Housewife	protestant	2.21492	0
1290	331	0	6	≥15		2013-03-28	≥15	married	No schooling	Housewife	protestant	2.21492	0
1291	332	0	9	≥15		2013-03-01	≥15	married	No schooling	Housewife	protestant	2.28884	0
1292	332	0	9	≥15		2013-03-01	≥15	married	No schooling	Housewife	protestant	2.28884	0
1293	332	0	9	≥15		2013-03-01	≥15	married	No schooling	Housewife	protestant	2.28884	0
1294	332	0	9	≥15		2013-03-01	≥15	married	No schooling	Housewife	protestant	2.28884	0
1295	332	0	9	≥15		2013-03-01	≥15	married	No schooling	Housewife	protestant	2.28884	0
1296	332	0	9	≥15		2013-03-01	≥15	married	No schooling	Housewife	protestant	2.28884	0
1297	332	0	9	≥15	2013-03-01	2013-03-01	≥15	married	No schooling	Housewife	protestant	0.0848734	1
1298	332	1	9	≥15	2015-03-12	2013-03-01	≥15	married	No schooling	Housewife	protestant	2.02875	1	15.8467	2
1299	333	1	8	≥15		2012-06-10	≥15	single	Elementary	Student	protestant	3.01164	0	21.0815	0
1300	333	0	8	≥15		2012-06-10	≥15	single	Elementary	Student	protestant	3.01164	0
1301	333	0	8	≥15		2012-06-10	≥15	single	Elementary	Student	protestant	3.01164	0
1302	333	0	8	<15		2012-06-10	≥15	single	Elementary	Student	protestant	3.01164	0
1303	333	0	8	<15		2012-06-10	≥15	single	Elementary	Student	protestant	3.01164	0
1304	333	0	8	<15		2012-06-10	≥15	single	Elementary	Student	protestant	3.01164	0
1305	333	0	8	<15		2012-06-10	≥15	single	Elementary	Student	protestant	3.01164	0
1306	334	1	4	≥15		2012-01-13	≥15	married	Elementary	Farmer	protestant	3.41958	0	10.2587	0
1307	334	0	4	<15		2012-01-13	≥15	married	Elementary	Farmer	protestant	3.41958	0
1308	334	0	4	<15		2012-01-13	≥15	married	Elementary	Farmer	protestant	3.41958	0
1309	335	1	6	≥15		2013-03-28	≥15	married	No schooling	Housewife	protestant	2.21492	0	11.0746	0
1310	335	0	6	≥15		2013-03-28	≥15	married	No schooling	Housewife	protestant	2.21492	0
1311	335	0	6	≥15		2013-03-28	≥15	married	No schooling	Housewife	protestant	2.21492	0
1312	335	0	6	<15		2013-03-28	≥15	married	No schooling	Housewife	protestant	2.21492	0
1313	335	0	6	<15		2013-03-28	≥15	married	No schooling	Housewife	protestant	2.21492	0
1314	336	1	8	≥15		2013-04-03	≥15	married	Elementary	Farmer	protestant	2.19849	0	15.3895	0
1315	336	0	8	≥15		2013-04-03	≥15	married	Elementary	Farmer	protestant	2.19849	0
1316	336	0	8	≥15		2013-04-03	≥15	married	Elementary	Farmer	protestant	2.19849	0
1317	336	0	8	<15		2013-04-03	≥15	married	Elementary	Farmer	protestant	2.19849	0
1318	336	0	8	<15		2013-04-03	≥15	married	Elementary	Farmer	protestant	2.19849	0
1319	336	0	8	<15		2013-04-03	≥15	married	Elementary	Farmer	protestant	2.19849	0
1320	336	0	8	<15		2013-04-03	≥15	married	Elementary	Farmer	protestant	2.19849	0
1321	338	1	6	<15		2012-01-19	≥15	single	Elementary	Student	protestant	3.24983	0	16.2491	0
1322	338	0	6	<15		2012-01-19	≥15	single	Elementary	Student	protestant	3.24983	0
1323	338	0	6	≥15		2012-01-19	≥15	single	Elementary	Student	protestant	3.24983	0
1324	338	0	6	≥15		2012-01-19	≥15	single	Elementary	Student	protestant	3.24983	0
1325	338	0	6	≥15		2012-01-19	≥15	single	Elementary	Student	protestant	3.24983	0
1326	339	1	9	<15		2012-08-31	≥15	married	No schooling	Farmer	protestant	2.63381	0	21.0705	0
1327	339	0	9	<15		2012-08-31	≥15	married	No schooling	Farmer	protestant	2.63381	0
1328	339	0	9	<15		2012-08-31	≥15	married	No schooling	Farmer	protestant	2.63381	0
1329	339	0	9	<15		2012-08-31	≥15	married	No schooling	Farmer	protestant	2.63381	0
1330	339	0	9	<15		2012-08-31	≥15	married	No schooling	Farmer	protestant	2.63381	0
1331	339	0	9	<15		2012-08-31	≥15	married	No schooling	Farmer	protestant	2.63381	0
1332	339	0	9	<15		2012-08-31	≥15	married	No schooling	Farmer	protestant	2.63381	0
1333	339	0	9	<15		2012-08-31	≥15	married	No schooling	Farmer	protestant	2.63381	0
1334	340	1	4	≥15		2012-06-12	≥15	married	High school	Housewife	protestant	2.91034	0	8.73101	0
1335	340	0	4	≥15		2012-06-12	≥15	married	High school	Housewife	protestant	2.91034	0
1336	340	0	4	≥15		2012-06-12	≥15	married	High school	Housewife	protestant	2.91034	0
1337	341	1	5	≥15		2013-03-06	≥15	married	No schooling	Housewife	protestant	2.18207	0	8.72827	0
1338	341	0	5	≥15		2013-03-06	≥15	married	No schooling	Housewife	protestant	2.18207	0
1339	341	0	5	≥15		2013-03-06	≥15	married	No schooling	Housewife	protestant	2.18207	0
1340	341	0	5	≥15		2013-03-06	≥15	married	No schooling	Housewife	protestant	2.18207	0
1341	342	1	5	≥15		2013-03-21	≥15	married	No schooling	Housewife	protestant	2.141	0	8.564	0
1342	342	0	5	≥15		2013-03-21	≥15	married	No schooling	Housewife	protestant	2.141	0
1343	342	0	5	≥15		2013-03-21	≥15	married	No schooling	Housewife	protestant	2.141	0
1344	342	0	5	≥15		2013-03-21	≥15	married	No schooling	Housewife	protestant	2.141	0
1345	344	1	7	≥15		2012-08-29	≥15	married	Elementary	Farmer	protestant	2.705	0	16.23	0
1346	344	0	7	≥15		2012-08-29	≥15	married	Elementary	Farmer	protestant	2.705	0
1347	344	0	7	≥15		2012-08-29	≥15	married	Elementary	Farmer	protestant	2.705	0
1348	344	0	7	≥15		2012-08-29	≥15	married	Elementary	Farmer	protestant	2.705	0
1349	344	0	7	≥15		2012-08-29	≥15	married	Elementary	Farmer	protestant	2.705	0
1350	344	0	7	<15		2012-08-29	≥15	married	Elementary	Farmer	protestant	2.705	0
1351	345	1	5	≥15		2012-08-29	≥15	married	No schooling	Housewife	protestant	2.70226	0	10.809	0
1352	345	0	5	≥15		2012-08-29	≥15	married	No schooling	Housewife	protestant	2.70226	0
1353	345	0	5	≥15		2012-08-29	≥15	married	No schooling	Housewife	protestant	2.70226	0
1354	345	0	5	≥15		2012-08-29	≥15	married	No schooling	Housewife	protestant	2.70226	0
1355	346	1	8	≥15		2011-07-19	≥15	married	Elementary	Housewife	Orthodox	3.81656	0	23.5044	2
1356	346	0	8	≥15		2011-07-19	≥15	married	Elementary	Housewife	Orthodox	3.81656	0
1357	346	0	8	≥15		2011-07-19	≥15	married	Elementary	Housewife	Orthodox	3.81656	0
1358	346	0	8	≥15		2011-07-19	≥15	married	Elementary	Housewife	Orthodox	3.81656	0
1359	346	0	8	≥15		2011-07-19	≥15	married	Elementary	Housewife	Orthodox	3.81656	0
1360	346	0	8	≥15	2012-04-08	2011-07-19	≥15	married	Elementary	Housewife	Orthodox	0.722793	1
1361	346	0	8	≥15	2015-03-31	2011-07-19	≥15	married	Elementary	Housewife	Orthodox	3.69884	1
1362	347	1	3	≥15		2012-02-17	≥15	married	No schooling	Housewife	protestant	3.2334	0	6.4668	0
1363	347	0	3	≥15		2012-02-17	≥15	married	No schooling	Housewife	protestant	3.2334	0
1364	348	1	5	≥15		2013-03-29	≥15	married	Elementary	Farmer	protestant	2.11636	0	6.3655	1
1365	348	0	5	<15		2013-03-29	≥15	married	Elementary	Farmer	protestant	2.11636	0
1366	348	0	5	<15		2013-03-29	≥15	married	Elementary	Farmer	protestant	2.11636	0
1367	348	0	5	<15	2013-04-04	2013-03-29	≥15	married	Elementary	Farmer	protestant	0.0164271	1
1368	350	1	5	≥15		2013-03-06	≥15	married	No schooling	Housewife	muslim	2.18207	0	8.72827	0
1369	350	0	5	≥15		2013-03-06	≥15	married	No schooling	Housewife	muslim	2.18207	0
1370	350	0	5	≥15		2013-03-06	≥15	married	No schooling	Housewife	muslim	2.18207	0
1371	350	0	5	≥15		2013-03-06	≥15	married	No schooling	Housewife	muslim	2.18207	0
1372	351	1	5	≥15		2013-04-16	≥15	single	No schooling	Farmer	Orthodox	2.06982	0	8.27926	0
1373	351	0	5	≥15		2013-04-16	≥15	single	No schooling	Farmer	Orthodox	2.06982	0
1374	351	0	5	≥15		2013-04-16	≥15	single	No schooling	Farmer	Orthodox	2.06982	0
1375	351	0	5	<15		2013-04-16	≥15	single	No schooling	Farmer	Orthodox	2.06982	0
1376	352	1	12	≥15		2012-06-08	≥15	married	No schooling	Farmer	protestant	2.92129	0	32.1342	0
1377	352	0	12	≥15		2012-06-08	≥15	married	No schooling	Farmer	protestant	2.92129	0
1378	352	0	12	≥15		2012-06-08	≥15	married	No schooling	Farmer	protestant	2.92129	0
1379	352	0	12	≥15		2012-06-08	≥15	married	No schooling	Farmer	protestant	2.92129	0
1380	352	0	12	≥15		2012-06-08	≥15	married	No schooling	Farmer	protestant	2.92129	0
1381	352	0	12	≥15		2012-06-08	≥15	married	No schooling	Farmer	protestant	2.92129	0
1382	352	0	12	<15		2012-06-08	≥15	married	No schooling	Farmer	protestant	2.92129	0
1383	352	0	12	≥15		2012-06-08	≥15	married	No schooling	Farmer	protestant	2.92129	0
1384	352	0	12	<15		2012-06-08	≥15	married	No schooling	Farmer	protestant	2.92129	0
1385	352	0	12	<15		2012-06-08	≥15	married	No schooling	Farmer	protestant	2.92129	0
1386	352	0	12	<15		2012-06-08	≥15	married	No schooling	Farmer	protestant	2.92129	0
1387	354	1	9	≥15		2013-04-02	≥15	married	No schooling	Housewife	protestant	2.10541	0	16.8433	0
1388	354	0	9	≥15		2013-04-02	≥15	married	No schooling	Housewife	protestant	2.10541	0
1389	354	0	9	≥15		2013-04-02	≥15	married	No schooling	Housewife	protestant	2.10541	0
1390	354	0	9	≥15		2013-04-02	≥15	married	No schooling	Housewife	protestant	2.10541	0
1391	354	0	9	≥15		2013-04-02	≥15	married	No schooling	Housewife	protestant	2.10541	0
1392	354	0	9	≥15		2013-04-02	≥15	married	No schooling	Housewife	protestant	2.10541	0
1393	354	0	9	<15		2013-04-02	≥15	married	No schooling	Housewife	protestant	2.10541	0
1394	354	0	9	≥15		2013-04-02	≥15	married	No schooling	Housewife	protestant	2.10541	0
1395	355	1	5	≥15		2012-04-18	≥15	married	No schooling	Housewife	protestant	3.06092	0	12.2437	0
1396	355	0	5	≥15		2012-04-18	≥15	married	No schooling	Housewife	protestant	3.06092	0
1397	355	0	5	≥15		2012-04-18	≥15	married	No schooling	Housewife	protestant	3.06092	0
1398	355	0	5	≥15		2012-04-18	≥15	married	No schooling	Housewife	protestant	3.06092	0
1399	356	1	4	≥15		2011-08-23	≥15	married	No schooling	Housewife	Orthodox	3.71526	0	11.1458	0
1400	356	0	4	<15		2011-08-23	≥15	married	No schooling	Housewife	Orthodox	3.71526	0
1401	356	0	4	<15		2011-08-23	≥15	married	No schooling	Housewife	Orthodox	3.71526	0
1402	357	1	7	≥15		2012-04-24	≥15	married	No schooling	Farmer	Orthodox	3.04449	0	13.7577	2
1403	357	0	7	≥15		2012-04-24	≥15	married	No schooling	Farmer	Orthodox	3.04449	0
1404	357	0	7	≥15		2012-04-24	≥15	married	No schooling	Farmer	Orthodox	3.04449	0
1405	357	0	7	<15		2012-04-24	≥15	married	No schooling	Farmer	Orthodox	3.04449	0
1406	357	0	7	≥15	2012-12-25	2012-04-24	≥15	married	No schooling	Farmer	Orthodox	0.670773	1
1407	357	0	7	≥15	2013-03-22	2012-04-24	≥15	married	No schooling	Farmer	Orthodox	0.908966	1
1408	358	1	7	≥15		2011-02-02	≥15	single	High school	Student	protestant	4.05476	0	14.7187	3
1409	358	0	7	≥15		2011-02-02	≥15	single	High school	Student	protestant	4.05476	0
1410	358	0	7	<15		2011-02-02	≥15	single	High school	Student	protestant	4.05476	0
1411	358	0	7	<15	2011-08-18	2011-02-02	≥15	single	High school	Student	protestant	0.539357	1
1412	358	0	7	≥15	2011-09-22	2011-02-02	≥15	single	High school	Student	protestant	0.635181	1
1413	358	0	7	<15	2012-06-20	2011-02-02	≥15	single	High school	Student	protestant	1.37988	1
1414	362	1	10	≥15		2012-12-03	≥15	married	Elementary	Farmer	protestant	2.38193	0	21.4374	0
1415	362	0	10	≥15		2012-12-03	≥15	married	Elementary	Farmer	protestant	2.38193	0
1416	362	0	10	≥15		2012-12-03	≥15	married	Elementary	Farmer	protestant	2.38193	0
1417	362	0	10	≥15		2012-12-03	≥15	married	Elementary	Farmer	protestant	2.38193	0
1418	362	0	10	≥15		2012-12-03	≥15	married	Elementary	Farmer	protestant	2.38193	0
1419	362	0	10	<15		2012-12-03	≥15	married	Elementary	Farmer	protestant	2.38193	0
1420	362	0	10	<15		2012-12-03	≥15	married	Elementary	Farmer	protestant	2.38193	0
1421	362	0	10	<15		2012-12-03	≥15	married	Elementary	Farmer	protestant	2.38193	0
1422	362	0	10	<15		2012-12-03	≥15	married	Elementary	Farmer	protestant	2.38193	0
1423	363	0	3	<15		2013-01-17	≥15	married	Elementary	Farmer	protestant	2.25873	0
1424	363	1	3	≥15	2015-01-20	2013-01-17	≥15	married	Elementary	Farmer	protestant	2.00684	1	4.26557	1
1425	365	1	3	≥15		2012-06-20	≥15	married	No schooling	Farmer	protestant	2.89938	0	5.79877	0
1426	365	0	3	≥15		2012-06-20	≥15	married	No schooling	Farmer	protestant	2.89938	0
1427	366	0	7	≥15		2012-10-13	≥15	married	No schooling	Farmer	protestant	2.6037	0
1428	366	0	7	≥15		2012-10-13	≥15	married	No schooling	Farmer	protestant	2.6037	0
1429	366	0	7	≥15		2012-10-13	≥15	married	No schooling	Farmer	protestant	2.6037	0
1430	366	0	7	≥15		2012-10-13	≥15	married	No schooling	Farmer	protestant	2.6037	0
1431	366	0	7	<15		2012-10-13	≥15	married	No schooling	Farmer	protestant	2.6037	0
1432	366	1	7	≥15		2013-04-05	≥15	married	No schooling	Farmer	protestant	2.12731	0	15.1458	0
1433	367	1	7	≥15		2013-03-04	≥15	married	Elementary	Merchant	protestant	2.21492	0	13.2895	0
1434	367	0	7	≥15		2013-03-04	≥15	married	Elementary	Merchant	protestant	2.21492	0
1435	367	0	7	≥15		2013-03-04	≥15	married	Elementary	Merchant	protestant	2.21492	0
1436	367	0	7	<15		2013-03-04	≥15	married	Elementary	Merchant	protestant	2.21492	0
1437	367	0	7	<15		2013-03-04	≥15	married	Elementary	Merchant	protestant	2.21492	0
1438	367	0	7	<15		2013-03-04	≥15	married	Elementary	Merchant	protestant	2.21492	0
1439	368	1	3	≥15		2013-03-04	≥15	married	High school	Daily laborers	protestant	2.20945	0	4.41889	0
1440	368	0	3	<15		2013-03-04	≥15	married	High school	Daily laborers	protestant	2.20945	0
1441	369	1	3	≥15		2011-10-25	≥15	married	No schooling	Housewife	protestant	3.56742	0	7.13484	0
1442	369	0	3	≥15		2011-10-25	≥15	married	No schooling	Housewife	protestant	3.56742	0
1443	370	1	4	≥15		2011-10-03	≥15	married	No schooling	Housewife	protestant	3.62765	0	10.883	0
1444	370	0	4	≥15		2011-10-03	≥15	married	No schooling	Housewife	protestant	3.62765	0
1445	370	0	4	≥15		2011-10-03	≥15	married	No schooling	Housewife	protestant	3.62765	0
1446	371	1	5	≥15		2012-12-26	≥15	married	Elementary	Housewife	protestant	2.39562	0	7.19781	1
1447	371	0	5	≥15		2012-12-26	≥15	married	Elementary	Housewife	protestant	2.39562	0
1448	371	0	5	<15		2012-12-26	≥15	married	Elementary	Housewife	protestant	2.39562	0
1449	371	0	5	≥15	2012-12-30	2012-12-26	≥15	married	Elementary	Housewife	protestant	0.0109514	1
1450	372	0	4	<15		2012-01-14	≥15	married	High school	Daily laborers	Orthodox	3.34565	0
1451	372	0	4	<15		2012-01-14	≥15	married	High school	Daily laborers	Orthodox	3.34565	0
1452	372	1	4	≥15	2015-02-21	2012-01-14	≥15	married	High school	Daily laborers	Orthodox	3.10472	1	9.79603	1
1453	373	1	3	≥15		2011-02-11	≥15	married	Elementary	Student	catholic	4.26831	0	8.53662	0
1454	373	0	3	≥15		2011-02-11	≥15	married	Elementary	Student	catholic	4.26831	0
1455	375	0	4	<15		2011-04-11	≥15	married	High school	Housewife	protestant	4.10678	0
1456	375	0	4	<15		2011-04-11	≥15	married	High school	Housewife	protestant	4.10678	0
1457	375	1	4	≥15	2012-01-14	2011-04-11	≥15	married	High school	Housewife	protestant	0.761123	1	8.97467	1
1458	376	1	2	≥15		2011-02-01	≥15	married	No schooling	Housewife	protestant	4.29569	0	4.29569	0
1459	378	1	3	≥15		2012-11-22	≥15	single	Elementary	Student	catholic	2.48871	0	4.97741	0
1460	378	0	3	≥15		2012-11-22	≥15	single	Elementary	Student	catholic	2.48871	0
1461	385	0	5	≥15		2012-01-31	<15	single	No schooling	Farmer	protestant	3.30185	0
1462	385	0	5	≥15		2012-01-31	<15	single	No schooling	Farmer	protestant	3.30185	0
1463	385	0	5	<15		2012-01-31	<15	single	No schooling	Farmer	protestant	3.30185	0
1464	385	1	5	≥15	2015-04-08	2012-01-31	<15	single	No schooling	Farmer	protestant	3.18412	1	13.0897	1
1465	386	1	3	≥15		2011-01-17	≥15	single	High school	Student	protestant	4.33949	0	8.67899	0
1466	386	0	3	<15		2011-01-17	≥15	single	High school	Student	protestant	4.33949	0
1467	387	1	3	≥15		2013-01-02	≥15	married	No schooling	Housewife	muslim	2.37098	0	4.74196	0
1468	387	0	3	≥15		2013-01-02	≥15	married	No schooling	Housewife	muslim	2.37098	0
1469	388	1	3	≥15		2011-03-24	≥15	single	High school	Merchant	protestant	4.16701	0	8.33402	0
1470	388	0	3	<15		2011-03-24	≥15	single	High school	Merchant	protestant	4.16701	0
1471	389	1	10	≥15		2011-03-24	≥15	married	No schooling	Farmer	protestant	4.09582	0	36.8624	0
1472	389	0	10	≥15		2011-03-24	≥15	married	No schooling	Farmer	protestant	4.09582	0
1473	389	0	10	≥15		2011-03-24	≥15	married	No schooling	Farmer	protestant	4.09582	0
1474	389	0	10	≥15		2011-03-24	≥15	married	No schooling	Farmer	protestant	4.09582	0
1475	389	0	10	≥15		2011-03-24	≥15	married	No schooling	Farmer	protestant	4.09582	0
1476	389	0	10	≥15		2011-03-24	≥15	married	No schooling	Farmer	protestant	4.09582	0
1477	389	0	10	≥15		2011-03-24	≥15	married	No schooling	Farmer	protestant	4.09582	0
1478	389	0	10	<15		2011-03-24	≥15	married	No schooling	Farmer	protestant	4.09582	0
1479	389	0	10	<15		2011-03-24	≥15	married	No schooling	Farmer	protestant	4.09582	0
1480	390	1	7	≥15		2012-04-06	≥15	married	No schooling	Housewife	protestant	3.02533	0	18.152	0
1481	390	0	7	≥15		2012-04-06	≥15	married	No schooling	Housewife	protestant	3.02533	0
1482	390	0	7	≥15		2012-04-06	≥15	married	No schooling	Housewife	protestant	3.02533	0
1483	390	0	7	<15		2012-04-06	≥15	married	No schooling	Housewife	protestant	3.02533	0
1484	390	0	7	<15		2012-04-06	≥15	married	No schooling	Housewife	protestant	3.02533	0
1485	390	0	7	<15		2012-04-06	≥15	married	No schooling	Housewife	protestant	3.02533	0
1486	391	1	5	≥15		2012-04-06	≥15	married	No schooling	Farmer	protestant	3.02533	0	12.1013	0
1487	391	0	5	<15		2012-04-06	≥15	married	No schooling	Farmer	protestant	3.02533	0
1488	391	0	5	<15		2012-04-06	≥15	married	No schooling	Farmer	protestant	3.02533	0
1489	391	0	5	<15		2012-04-06	≥15	married	No schooling	Farmer	protestant	3.02533	0
1490	393	1	10	≥15		2013-04-16	≥15	single	Elementary	Student	protestant	2.02053	0	18.1848	0
1491	393	0	10	≥15		2013-04-16	≥15	single	Elementary	Student	protestant	2.02053	0
1492	393	0	10	≥15		2013-04-16	≥15	single	Elementary	Student	protestant	2.02053	0
1493	393	0	10	≥15		2013-04-16	≥15	single	Elementary	Student	protestant	2.02053	0
1494	393	0	10	≥15		2013-04-16	≥15	single	Elementary	Student	protestant	2.02053	0
1495	393	0	10	≥15		2013-04-16	≥15	single	Elementary	Student	protestant	2.02053	0
1496	393	0	10	≥15		2013-04-16	≥15	single	Elementary	Student	protestant	2.02053	0
1497	393	0	10	≥15		2013-04-16	≥15	single	Elementary	Student	protestant	2.02053	0
1498	393	0	10	<15		2013-04-16	≥15	single	Elementary	Student	protestant	2.02053	0
1499	394	1	5	≥15		2012-05-21	≥15	married	No schooling	Farmer	protestant	2.92129	0	11.6851	0
1500	394	0	5	≥15		2012-05-21	≥15	married	No schooling	Farmer	protestant	2.92129	0
1501	394	0	5	≥15		2012-05-21	≥15	married	No schooling	Farmer	protestant	2.92129	0
1502	394	0	5	<15		2012-05-21	≥15	married	No schooling	Farmer	protestant	2.92129	0
1503	395	0	4	<15		2011-10-19	≥15	married	No schooling	Farmer	protestant	3.49076	0
1504	395	0	4	<15		2011-10-19	≥15	married	No schooling	Farmer	protestant	3.49076	0
1505	395	1	4	≥15	2012-08-15	2011-10-19	≥15	married	No schooling	Farmer	protestant	0.824093	1	7.80561	1
1506	396	1	12	≥15		2011-03-16	≥15	married	No schooling	Farmer	protestant	4.08487	0	44.6872	1
1507	396	0	12	≥15		2011-03-16	≥15	married	No schooling	Farmer	protestant	4.08487	0
1508	396	0	12	<15		2011-03-16	≥15	married	No schooling	Farmer	protestant	4.08487	0
1509	396	0	12	<15		2011-03-16	≥15	married	No schooling	Farmer	protestant	4.08487	0
1510	396	0	12	≥15		2011-03-16	≥15	married	No schooling	Farmer	protestant	4.08487	0
1511	396	0	12	≥15		2011-03-16	≥15	married	No schooling	Farmer	protestant	4.08487	0
1512	396	0	12	<15		2011-03-16	≥15	married	No schooling	Farmer	protestant	4.08487	0
1513	396	0	12	<15		2011-03-16	≥15	married	No schooling	Farmer	protestant	4.08487	0
1514	396	0	12	<15		2011-03-16	≥15	married	No schooling	Farmer	protestant	4.08487	0
1515	396	0	12	<15		2011-03-16	≥15	married	No schooling	Farmer	protestant	4.08487	0
1516	396	0	12	≥15	2015-01-16	2011-03-16	≥15	married	No schooling	Farmer	protestant	3.83847	1
1517	399	1	2	≥15		2012-11-23	≥15	married	No schooling	Farmer	protestant	2.39288	0	2.39288	0
